# Supplementary material for: Prevalence and risk factors associated with Haemophilus ducreyi cutaneous ulcers in Cameroon
Source: PLoS Negl Trop Dis. 2023 Dec 27;17(12):e0011553. doi: 10.1371/journal.pntd.0011553 (PMC10791135; doi:10.1371/journal.pntd.0011553)
Supplement: S1 File — Legend: CU = cutaneous ulcer case; AS = asymptomatic individual. (XLSX) [file pntd.0011553.s001.xlsx]

## Sheet: Feuil1
Sites	Number of people screened	Number of cutaneous ulcers cases	Number of Hd positive CU	Number of TP positive CU	Number of Asymptomatic individuals	Number of Hd positive AS	Number of TP positive AS
Sangmelima	3150	36	0	0	52	0	0
Djoum	1344	15	0	0	3	0	0
Messamena	814	10	1	0	1	0	0
Abong mbang	223	9	0	0	6	0	0
Lomié	1868	11	0	1	8	0	0
Yokadouma	1336	15	2	0	8	1	0
Mbang	976	23	4	13	27	0	1
Bétaré- Oya	1281	10	0	0	2	0	0
Bankim	6911	44	30	0	22	14	0
Lolodorf	1102	8	0	0	3	0	0
Doumé	2317	45	33	0	37	0	0
Batouri	268	5	1	0	3	0	0
Maroua	1097	11	8	0	/	/	0
Ndélélé	1923	29	3	0	/	/	0
Total	24610	271	82	14	172	15	1

## Sheet: Legend
HD: Haemophilus ducreyi
TP: Treponema pallidum
CU: Cutaneous ulcers
AS: Asymptomatics
