# Supplementary material for: Prevalence and risk factors associated with Haemophilus ducreyi cutaneous ulcers in Cameroon
Source: PLoS Negl Trop Dis. 2023 Dec 27;17(12):e0011553. doi: 10.1371/journal.pntd.0011553 (PMC10791135; doi:10.1371/journal.pntd.0011553)
Supplement: S2 File — (XLSX) [file pntd.0011553.s002.xlsx]

## Sheet: Table 1
Site	Identifiant	Sexe	Age	Statut	Hd16SV8	Pol A
Bankim	Ban-001	F	7	Cas d'ulcere	Positif	Négatif
Bankim	Ban-002	M	10	Cas d'ulcere	Négatif	Négatif
Bankim	Ban-003	F	8	Cas d'ulcere	Positif	Négatif
Bankim	Ban-004	M	9	Cas d'ulcere	Négatif	Négatif
Bankim	Ban-005	M	7	Cas d'ulcere	Négatif	Négatif
Bankim	Ban-003 AS	M	14	Asymptomatique	Négatif	Négatif
Bankim	Ban-002 AS	M	11	Asymptomatique	Négatif	Négatif
Bankim	Ban-001 AS	M	11	Asymptomatique	Négatif	Négatif
Bankim	Ban-006	M	8	Cas d'ulcere	Positif	Négatif
Bankim	Ban-004 AS	F	9	Asymptomatique	Négatif	Négatif
Bankim	Ban-005 AS	M	7	Asymptomatique	Négatif	Négatif
Bankim	Ban-007	M	10	Cas d'ulcere	Positif	Négatif
Bankim	Ban-008	F	6	Cas d'ulcere	Positif	Négatif
Bankim	Ban-009	M	10	Cas d'ulcere	Négatif	Négatif
Bankim	Ban-010	M	12	Cas d'ulcere	Positif	Négatif
Bankim	Ban-006 AS	M	10	Asymptomatique	Positif	Négatif
Bankim	Ban-007 AS	M	7	Asymptomatique	Positif	Négatif
Bankim	Ban-008 AS	M	7	Asymptomatique	Positif	Négatif
Bankim	Ban-009 AS	M	10	Asymptomatique	Positif	Négatif
Bankim	Ban-010 AS	M	9	Asymptomatique	Positif	Négatif
Bankim	Ban-011	M	9	Cas d'ulcere	Positif	Négatif
Bankim	Ban-011 AS	M	6	Asymptomatique	Positif	Négatif
Bankim	Ban-012 AS	M	11	Asymptomatique	Positif	Négatif
Bankim	Ban-012	M	7	Cas d'ulcere	Positif	Négatif
Bankim	Ban-013	M	12	Cas d'ulcere	Négatif	Négatif
Bankim	Ban-014	M	8	Cas d'ulcere	Négatif	Négatif
Bankim	Ban-015	M	8	Cas d'ulcere	Négatif	Négatif
Bankim	Ban-016	F	7	Cas d'ulcere	Positif	Négatif
Bankim	Ban-017	M	7	Cas d'ulcere	Négatif	Négatif
Bankim	Ban-018	M	13	Cas d'ulcere	Négatif	Négatif
Bankim	Ban-019	M	12	Cas d'ulcere	Négatif	Négatif
Bankim	Ban-020	M	10	Cas d'ulcere	Négatif	Négatif
Bankim	Ban-021	F	13	Cas d'ulcere	Négatif	Négatif
Bankim	Ban-022	F	6	Cas d'ulcere	Positif	Négatif
Bankim	Ban-013 AS	F	8	Asymptomatique	Positif	Négatif
Bankim	Ban-023	M	13	Cas d'ulcere	Positif	Négatif
Bankim	Ban-014 AS	M	11	Asymptomatique	Négatif	Négatif
Bankim	Ban-015 AS	M	12	Asymptomatique	Négatif	Négatif
Bankim	Ban-016 AS	F	6	Asymptomatique	Positif	Négatif
Bankim	Ban-017 AS	M	13	Asymptomatique	Positif	Négatif
Bankim	Ban-018 AS	F	10	Asymptomatique	Positif	Négatif
Bankim	Ban-024	M	9	Cas d'ulcere	Positif	Négatif
Bankim	Ban-025	M	6	Cas d'ulcere	Positif	Négatif
Bankim	Ban-019 AS	F	10	Asymptomatique	Négatif	Négatif
Bankim	Ban-020 AS	M	12	Asymptomatique	Positif	Négatif
Bankim	Ban-026	M	11	Cas d'ulcere	Positif	Négatif
Bankim	Ban-027	M	10	Cas d'ulcere	Positif	Négatif
Bankim	Ban-028	M	7	Cas d'ulcere	Positif	Négatif
Bankim	Ban-029	M	10	Cas d'ulcere	Positif	Négatif
Bankim	Ban-030	M	12	Cas d'ulcere	Négatif	Négatif
Bankim	Ban-031	F	7	Cas d'ulcere	Positif	Négatif
Bankim	Ban-032	M	10	Cas d'ulcere	Positif	Négatif
Bankim	Ban-033	M	11	Cas d'ulcere	Positif	Négatif
Bankim	Ban-034	F	12	Cas d'ulcere	Positif	Négatif
Bankim	Ban-035	F	8	Cas d'ulcere	Positif	Négatif
Bankim	Ban-036	M	10	Cas d'ulcere	Positif	Négatif
Bankim	Ban-037	F	6	Cas d'ulcere	Positif	Négatif
Bankim	Ban-038	F	13	Cas d'ulcere	Positif	Négatif
Bankim	Ban-039	M	10	Cas d'ulcere	Positif	Négatif
Bankim	Ban-040	M	6	Cas d'ulcere	Positif	Négatif
Bankim	Ban-021 AS	M	9	Asymptomatique	Positif	Négatif
Bankim	Ban-041	M	8	Cas d'ulcere	Positif	Négatif
Bankim	Ban-022 AS	M	10	Asymptomatique	Positif	Négatif
Bankim	Ban-042	M	13	Cas d'ulcere	Positif	Négatif
Bankim	Ban-043	F	6	Cas d'ulcere	Négatif	Négatif
Bankim	Ban-044	M	11	Cas d'ulcere	Positif	Négatif
Sangmelima	San-001	F	6	Cas d'ulcere	Négatif	Négatif
Sangmelima	San-001 AS	F	6	Asymptomatique	Négatif	Négatif
Sangmelima	San-002 AS	M	6	Asymptomatique	Négatif	Négatif
Sangmelima	San-002	F	9	Cas d'ulcere	Négatif	Négatif
Sangmelima	San-003 AS	F	8	Asymptomatique	Négatif	Négatif
Sangmelima	San-004 AS	M	8	Asymptomatique	Négatif	Négatif
Sangmelima	San-003	M	9	Cas d'ulcere	Négatif	Négatif
Sangmelima	San-005 AS	F	11	Asymptomatique	Négatif	Négatif
Sangmelima	San-006 AS	M	12	Asymptomatique	Négatif	Négatif
Sangmelima	San-004	F	8	Cas d'ulcere	Négatif	Négatif
Sangmelima	San-007 AS	M	9	Asymptomatique	Négatif	Négatif
Sangmelima	San-008 AS	F	10	Asymptomatique	Négatif	Négatif
Sangmelima	San-005	F	8	Cas d'ulcere	Négatif	Négatif
Sangmelima	San-009 AS	M	8	Asymptomatique	Négatif	Négatif
Sangmelima	San-010 AS	M	5	Asymptomatique	Négatif	Négatif
Sangmelima	San-006	F	10	Cas d'ulcere	Négatif	Négatif
Sangmelima	San-011 AS	F	11	Asymptomatique	Négatif	Négatif
Sangmelima	San-012 AS	F	10	Asymptomatique	Négatif	Négatif
Sangmelima	San-007	M	8	Cas d'ulcere	Négatif	Négatif
Sangmelima	San-008	F	7	Cas d'ulcere	Négatif	Négatif
Sangmelima	San-009	M	10	Cas d'ulcere	Négatif	Négatif
Sangmelima	San-013 AS	M	10	Asymptomatique	Négatif	Négatif
Sangmelima	San-014 AS	F	10	Asymptomatique	Négatif	Négatif
Sangmelima	San-010	M	11	Cas d'ulcere	Négatif	Négatif
Sangmelima	San-015 AS	M	12	Asymptomatique	Négatif	Négatif
Sangmelima	San-016 AS	F	11	Asymptomatique	Négatif	Négatif
Sangmelima	San-011	F	11	Cas d'ulcere	Négatif	Négatif
Sangmelima	San-017 AS	F	10	Asymptomatique	Négatif	Négatif
Sangmelima	San-018 AS	F	10	Asymptomatique	Négatif	Négatif
Sangmelima	San-012	M	11	Cas d'ulcere	Négatif	Négatif
Sangmelima	San-019 AS	M	14	Asymptomatique	Négatif	Négatif
Sangmelima	San-020 AS	M	11	Asymptomatique	Négatif	Négatif
Sangmelima	San-013	F	11	Cas d'ulcere	Négatif	Négatif
Sangmelima	San-021 AS	M	9	Asymptomatique	Négatif	Négatif
Sangmelima	San-022 AS	M	9	Asymptomatique	Négatif	Négatif
Sangmelima	San-014	F	8	Cas d'ulcere	Négatif	Négatif
Sangmelima	San-023 AS	M	7	Asymptomatique	Négatif	Négatif
Sangmelima	San-024 AS	M	8	Asymptomatique	Négatif	Négatif
Sangmelima	San-015	F	7	Cas d'ulcere	Négatif	Négatif
Sangmelima	San-025 AS	M	10	Asymptomatique	Négatif	Négatif
Sangmelima	San-026 AS	M	11	Asymptomatique	Négatif	Négatif
Sangmelima	San-016	M	10	Cas d'ulcere	Négatif	Négatif
Sangmelima	San-027 AS	M	12	Asymptomatique	Négatif	Négatif
Sangmelima	San-028 AS	M	12	Asymptomatique	Négatif	Négatif
Sangmelima	San-017	M	6	Cas d'ulcere	Négatif	Négatif
Sangmelima	San-029 AS	F	8	Asymptomatique	Négatif	Négatif
Sangmelima	San-030 AS	M	10	Asymptomatique	Négatif	Négatif
Sangmelima	San-018	M	8	Cas d'ulcere	Négatif	Négatif
Sangmelima	San-031 AS	M	12	Asymptomatique	Négatif	Négatif
Sangmelima	San-032 AS	M	10	Asymptomatique	Négatif	Négatif
Sangmelima	San-019	M	14	Cas d'ulcere	Négatif	Négatif
Sangmelima	San-033 AS	F	7	Asymptomatique	Négatif	Négatif
Sangmelima	San-034 AS	F	7	Asymptomatique	Négatif	Négatif
Sangmelima	San-020	M	11	Cas d'ulcere	Négatif	Négatif
Sangmelima	San-035 AS	M	6	Asymptomatique	Négatif	Négatif
Sangmelima	San-036 AS	M	6	Asymptomatique	Négatif	Négatif
Sangmelima	San-021	F	12	Cas d'ulcere	Négatif	Négatif
Sangmelima	San-037 AS	M	11	Asymptomatique	Négatif	Négatif
Sangmelima	San-038 AS	M	7	Asymptomatique	Négatif	Négatif
Sangmelima	San-022	F	7	Cas d'ulcere	Négatif	Négatif
Sangmelima	San-039 AS	F	9	Asymptomatique	Négatif	Négatif
Sangmelima	San-040 AS	M	10	Asymptomatique	Négatif	Négatif
Sangmelima	San-023	M	13	Cas d'ulcere	Négatif	Négatif
Sangmelima	San-024	M	14	Cas d'ulcere	Négatif	Négatif
Sangmelima	San-025	M	8	Cas d'ulcere	Négatif	Négatif
Sangmelima	San-026	M	11	Cas d'ulcere	Négatif	Négatif
Sangmelima	San-041 AS	M	10	Asymptomatique	Négatif	Négatif
Sangmelima	San-042 AS	F	9	Asymptomatique	Négatif	Négatif
Sangmelima	San- 027	M	11	Cas d'ulcere	Négatif	Négatif
Sangmelima	San-043 AS	M	9	Asymptomatique	Négatif	Négatif
Sangmelima	San-044 AS	M	9	Asymptomatique	Négatif	Négatif
Sangmelima	San-028	F	12	Cas d'ulcere	Négatif	Négatif
Sangmelima	San-045 AS	F	9	Asymptomatique	Négatif	Négatif
Sangmelima	San-046 AS	F	11	Asymptomatique	Négatif	Négatif
Sangmelima	San-029	F	11	Cas d'ulcere	Négatif	Négatif
Sangmelima	San-047 AS	F	12	Asymptomatique	Négatif	Négatif
Sangmelima	San-048 AS	F	12	Asymptomatique	Négatif	Négatif
Sangmelima	San-030	M	10	Cas d'ulcere	Négatif	Négatif
Sangmelima	San-049 AS	F	11	Asymptomatique	Négatif	Négatif
Sangmelima	San-050 AS	F	10	Asymptomatique	Négatif	Négatif
Sangmelima	San-031	M	11	Cas d'ulcere	Négatif	Négatif
Sangmelima	San-051 AS	M	13	Asymptomatique	Négatif	Négatif
Sangmelima	San-052 AS	M	10	Asymptomatique	Négatif	Négatif
Sangmelima	San-032	F	13	Cas d'ulcere	Négatif	Négatif
Sangmelima	San-033	M	7	Cas d'ulcere	Négatif	Négatif
Sangmelima	San-034	M	6	Cas d'ulcere	Négatif	Négatif
Sangmelima	San-035	F	4	Cas d'ulcere	Négatif	Négatif
Sangmelima	San-036	F	22	Cas d'ulcere	Négatif	Négatif
Djoum	Djo-001	M	5	Cas d'ulcere	Négatif	Négatif
Djoum	Djo-002	M	4	Cas d'ulcere	Négatif	Négatif
Djoum	Djo-003	M	12	Cas d'ulcere	Négatif	Négatif
Djoum	Djo-004	M	11	Cas d'ulcere	Négatif	Négatif
Djoum	Djo-005	M	7	Cas d'ulcere	Négatif	Négatif
Djoum	Djo-006	M	8	Cas d'ulcere	Négatif	Négatif
Djoum	Djo-007	M	11	Cas d'ulcere	Négatif	Négatif
Djoum	Djo-008	M	13	Cas d'ulcere	Négatif	Négatif
Djoum	Djo-009	M	8	Cas d'ulcere	Négatif	Négatif
Djoum	Djo-010	M	12	Cas d'ulcere	Négatif	Négatif
Djoum	Djo-011	M	9	Cas d'ulcere	Négatif	Négatif
Djoum	Djo-011 AS	F	18	Asymptomatique	Négatif	Négatif
Djoum	Djo-012	M	10	Cas d'ulcere	Négatif	Négatif
Djoum	Djo-013	M	11	Cas d'ulcere	Négatif	Négatif
Djoum	Djo-014	M	11	Cas d'ulcere	Négatif	Négatif
Djoum	Djo-014 AS	M	10	Asymptomatique	Négatif	Négatif
Djoum	Djo-014 AS	M	10	Asymptomatique	Négatif	Négatif
Djoum	Djo-015	F	9	Cas d'ulcere	Négatif	Négatif
Maroua	Mar-001	M	7	Cas d'ulcere	Négatif	Négatif
Maroua	Mar-002	M	11	Cas d'ulcere	Négatif	Négatif
Maroua	Mar-003	M	9	Cas d'ulcere	Positif	Négatif
Maroua	Mar-004	M	10	Cas d'ulcere	Positif	Négatif
Maroua	Mar-005	M	6	Cas d'ulcere	Positif	Négatif
Maroua	Mar-006	M	12	Cas d'ulcere	Positif	Négatif
Maroua	Mar-007	M	7	Cas d'ulcere	Positif	Négatif
Maroua	Mar-008	M	8	Cas d'ulcere	Positif	Négatif
Maroua	Mar-009	M	11	Cas d'ulcere	Positif	Négatif
Maroua	Mar-010	M	10	Cas d'ulcere	Positif	Négatif
Maroua	Mar-011	M	9	Cas d'ulcere	Négatif	Négatif
Messamena	Mes-001	M	7	Cas d'ulcere	négatif	Négatif
Messamena	Mes-001 AS	M	6	Asymptomatique	négatif	Négatif
Messamena	Mes-002	M	20	Cas d'ulcere	négatif	Négatif
Messamena	Mes-003	M	7	Cas d'ulcere	négatif	Négatif
Messamena	Mes-004	M	45	Cas d'ulcere	Positif	Négatif
Messamena	Mes-005	M	10	Cas d'ulcere	négatif	Négatif
Messamena	Mes-006	M	7	Cas d'ulcere	négatif	Négatif
Messamena	Mes-007	M	8	Cas d'ulcere	négatif	Négatif
Messamena	Mes-008	M	11	Cas d'ulcere	négatif	Négatif
Messamena	Mes-009	F	18	Cas d'ulcere	négatif	Négatif
Messamena	Mes-010	F	15	Cas d'ulcere	négatif	Négatif
Abong-Mbang	Abo-001	F	15	Cas d'ulcere	Négatif	Négatif
Abong-Mbang	Abo-001 AS	M	7	Asymptomatique	Négatif	Négatif
Abong-Mbang	Abo-002	M	4	Cas d'ulcere	Négatif	Négatif
Abong-Mbang	Abo-002 AS	M	12	Asymptomatique	Négatif	Négatif
Abong-Mbang	Abo-003	F	9	Cas d'ulcere	Négatif	Négatif
Abong-Mbang	Abo-003 AS	F	9	Asymptomatique	Négatif	Négatif
Abong-Mbang	Abo-004	M	5	Cas d'ulcere	Négatif	Négatif
Abong-Mbang	Abo-004 AS	M	5	Asymptomatique	Négatif	Négatif
Abong-Mbang	Abo-005	M	38	Cas d'ulcere	Négatif	Négatif
Abong-Mbang	Abo-006	F	2	Cas d'ulcere	Négatif	Négatif
Abong-Mbang	Abo-006 AS	M	5	Asymptomatique	Négatif	Négatif
Abong-Mbang	Abo-007	M	2	Cas d'ulcere	Négatif	Négatif
Abong-Mbang	Abo-007 AS	F	6	Asymptomatique	Négatif	Négatif
Abong-Mbang	Abo-008	M	19	Cas d'ulcere	Négatif	Négatif
Abong-Mbang	Abo-009	F	9	Cas d'ulcere	Négatif	Négatif
Lomié	Lom-001	M	3	Cas d'ulcere	Négatif	Négatif
Lomié	Lom-001 AS	M	4	Asymptomatique	Négatif	Négatif
Lomié	Lom-002	F	3	Cas d'ulcere	Négatif	Négatif
Lomié	Lom-002 AS	F	3	Asymptomatique	Négatif	Négatif
Lomié	Lom-003	M	10	Cas d'ulcere	Négatif	Négatif
Lomié	Lom-003 AS	F	9	Asymptomatique	Négatif	Négatif
Lomié	Lom-004	M	7	Cas d'ulcere	Négatif	Négatif
Lomié	Lom-005	M	9	Cas d'ulcere	Négatif	Négatif
Lomié	Lom-005 AS	M	10	Asymptomatique	Négatif	Négatif
Lomié	Lom-006	M	11	Cas d'ulcere	Négatif	Négatif
Lomié	Lom-006 AS	M	9	Asymptomatique	Négatif	Négatif
Lomié	Lom-007	F	5	Cas d'ulcere	Négatif	Négatif
Lomié	Lom-007 AS	M	8	Asymptomatique	Négatif	Négatif
Lomié	Lom-008	M	6	Cas d'ulcere	Négatif	Positif
Lomié	Lom-008 AS	M	8	Asymptomatique	Négatif	Négatif
Lomié	Lom-009	M	7	Cas d'ulcere	Négatif	Négatif
Lomié	Lom-0010	F	7	Cas d'ulcere	Négatif	Négatif
Lomié	Lom-0010 AS	F	5	Asymptomatique	Négatif	Négatif
Lomié	Lom-011	M	60	Cas d'ulcere	Négatif	Négatif
Yokadouma	Yok-001	F	8	Cas d'ulcere	Négatif	Négatif
Yokadouma	Yok-001 AS	F	6	Asymptomatique	Négatif	Négatif
Yokadouma	Yok-002	M	13	Cas d'ulcere	Négatif	Négatif
Yokadouma	Yok-003	F	10	Cas d'ulcere	Négatif	Négatif
Yokadouma	Yok-004	M	10	Cas d'ulcere	Négatif	Négatif
Yokadouma	Yok-005	M	10	Cas d'ulcere	Négatif	Négatif
Yokadouma	Yok-005 AS	M	9	Asymptomatique	Négatif	Négatif
Yokadouma	Yok-006	F	10	Cas d'ulcere	Négatif	Négatif
Yokadouma	Yok-006 AS	F	8	Asymptomatique	Négatif	Négatif
Yokadouma	Yok-007	M	8	Cas d'ulcere	Négatif	Négatif
Yokadouma	Yok-008	M	13	Cas d'ulcere	Négatif	Négatif
Yokadouma	Yok-008 AS	F	11	Asymptomatique	Positif	Négatif
Yokadouma	Yok-009	F	8	Cas d'ulcere	Négatif	Négatif
Yokadouma	Yok-009 AS	M	7	Asymptomatique	Négatif	Négatif
Yokadouma	Yok-010	M	7	Cas d'ulcere	Négatif	Négatif
Yokadouma	Yok-010 AS	M	7	Asymptomatique	Négatif	Négatif
Yokadouma	Yok-011	M	12	Cas d'ulcere	Positif	Négatif
Yokadouma	Yok-011 AS	F	10	Asymptomatique	Négatif	Négatif
Yokadouma	Yok- 012	M	12	Cas d'ulcere	Positif	Négatif
Yokadouma	Yok-012 AS	M	14	Asymptomatique	Négatif	Négatif
Yokadouma	Yok-013	M	11	Cas d'ulcere	Négatif	Négatif
Yokadouma	Yok-014	M	12	Cas d'ulcere	Négatif	Négatif
Yokadouma	Yok-015	M	12	Cas d'ulcere	Négatif	Négatif
Betare Oya	Bet-001	M	8	Cas d'ulcere	Négatif	Négatif
Betare Oya	Bet-002	M	10	Cas d'ulcere	Négatif	Négatif
Betare Oya	Bet-003	F	6	Cas d'ulcere	Négatif	Négatif
Betare Oya	Bet-004	M	20	Cas d'ulcere	Négatif	Négatif
Betare Oya	Bet-005	M	10	Cas d'ulcere	Négatif	Négatif
Betare Oya	Bet-006	M	10	Cas d'ulcere	Négatif	Négatif
Betare Oya	Bet-007	M	8	Cas d'ulcere	Négatif	Négatif
Betare Oya	Bet-008	M	14	Cas d'ulcere	Négatif	Négatif
Betare Oya	Bet-001 AS	M	9	Asymptomatique	Négatif	Négatif
Betare Oya	Bet-009	M	14	Cas d'ulcere	Négatif	Négatif
Betare Oya	Bet-010	F	11	Cas d'ulcere	Négatif	Négatif
Betare Oya	Bet-002 AS	F	12	Asymptomatique	Négatif	Négatif
Lolodorf	Lol- 001	M	12	Cas d'ulcere	Négatif	Négatif
Lolodorf	Lol- 002	M	12	Cas d'ulcere	Négatif	Négatif
Lolodorf	Lol- 003	M	12	Cas d'ulcere	Négatif	Négatif
Lolodorf	Lol- 004	F	13	Cas d'ulcere	Négatif	Négatif
Lolodorf	Lol- 005	F	5	Cas d'ulcere	Négatif	Négatif
Lolodorf	Lol- 006	F	14	Cas d'ulcere	Négatif	Négatif
Lolodorf	Lol- 007	M	11	Cas d'ulcere	Négatif	Négatif
Lolodorf	Lol- 008	F	47	Cas d'ulcere	Négatif	Négatif
Lolodorf	Lol-001 AS	M	11	Asymptomatique	Négatif	Négatif
Lolodorf	Lol-002 AS	M	11	Asymptomatique	Négatif	Négatif
Lolodorf	Lol-003 AS	M	6	Asymptomatique	Négatif	Négatif
Mbang	Mba-001	F	13	Cas d'ulcere	Négatif	Négatif
Mbang	Mba-001 AS	F	18	Asymptomatique	Négatif	Négatif
Mbang	Mba-002	M	14	Cas d'ulcere	Négatif	Positif
Mbang	Mba-003	F	4	Cas d'ulcere	Négatif	Positif
Mbang	Mba-004	M	3	Cas d'ulcere	Négatif	Positif
Mbang	Mba-006	F	7	Cas d'ulcere	Négatif	Positif
Mbang	Mba-007	F	2	Cas d'ulcere	Négatif	Positif
Mbang	Mba-005	F	2	Cas d'ulcere	Négatif	Positif
Mbang	Mba-002 AS	F	5	Asymptomatique	Négatif	Négatif
Mbang	Mba-003 AS	F	5	Asymptomatique	Négatif	Négatif
Mbang	Mba-004 AS	F	4	Asymptomatique	Négatif	Négatif
Mbang	Mba-005 AS	F	7	Asymptomatique	Négatif	Positif
Mbang	Mba-006 As	F	5	Asymptomatique	Négatif	Négatif
Mbang	Mba-007 AS	F	4	Asymptomatique	Négatif	Négatif
Mbang	Mba-008 AS	F	6	Asymptomatique	Négatif	Négatif
Mbang	Mba-009 AS	F	5	Asymptomatique	Négatif	Négatif
Mbang	Mba-010 AS	F	7	Asymptomatique	Négatif	Négatif
Mbang	Mba-011 AS	F	6	Asymptomatique	Négatif	Négatif
Mbang	Mba-008	M	4	Cas d'ulcere	Négatif	Positif
Mbang	Mba-009	M	9	Cas d'ulcere	Négatif	Positif
Mbang	Mba-010	M	8	Cas d'ulcere	Négatif	Positif
Mbang	Mba-011	F	7	Cas d'ulcere	Négatif	Positif
Mbang	Mba-012	M	9	Cas d'ulcere	Négatif	Positif
Mbang	Mba-012 AS	M	7	Asymptomatique	Négatif	Négatif
Mbang	Mba-013 AS	M	8	Asymptomatique	Négatif	Négatif
Mbang	Mba-014 AS	M	9	Asymptomatique	Négatif	Négatif
Mbang	Mba-015 AS	F	4	Asymptomatique	Négatif	Négatif
Mbang	Mba-016 AS	F	3	Asymptomatique	Négatif	Négatif
Mbang	Mba-017 AS	F	17	Asymptomatique	Négatif	Négatif
Mbang	Mba-018 AS	F	9	Asymptomatique	Négatif	Négatif
Mbang	Mba-019 AS	F	7	Asymptomatique	Négatif	Négatif
Mbang	Mba-020 AS	F	4	Asymptomatique	Négatif	Négatif
Mbang	Mba-021 AS	F	7	Asymptomatique	Négatif	Négatif
Mbang	Mba-022 AS	M	8	Asymptomatique	Négatif	Négatif
Mbang	Mba-023 AS	F	3	Asymptomatique	Négatif	Négatif
Mbang	Mba-024 AS	M	8	Asymptomatique	Négatif	Négatif
Mbang	Mba-025 AS	F	4	Asymptomatique	Négatif	Négatif
Mbang	Mba-026 AS	M	2	Asymptomatique	Négatif	Négatif
Mbang	Mba-027 AS	F	2	Asymptomatique	Négatif	Négatif
Mbang	Mba-013	F	3	Cas d'ulcere	Négatif	Positif
Mbang	Mba-014	M	60	Cas d'ulcere	Négatif	Négatif
Mbang	Mba-015	M	12	Cas d'ulcere	Négatif	Positif
Mbang	Mba-016	F	8	Cas d'ulcere	Négatif	Négatif
Mbang	Mba-017	M	7	Cas d'ulcere	Négatif	Négatif
Mbang	Mba-018	M	11	Cas d'ulcere	Négatif	Négatif
Mbang	Mba-019	M	7	Cas d'ulcere	Négatif	Négatif
Mbang	Mba-020	M	4	Cas d'ulcere	Positif	Négatif
Mbang	Mba-021	M	3	Cas d'ulcere	Positif	Négatif
Mbang	Mba-022	M	5	Cas d'ulcere	Positif	Négatif
Mbang	Mba-023	F	5	Cas d'ulcere	Positif	Négatif
Ndelele	Nde-001	F	10	Cas d'ulcere	Positif	Négatif
Ndelele	Nde-002	M	8	Cas d'ulcere	Positif	Négatif
Ndelele	Nde-003	M	26	Cas d'ulcere	Négatif	Négatif
Ndelele	Nde-004	F	10	Cas d'ulcere	Positif	Négatif
Ndelele	Nde-005	M	33	Cas d'ulcere	Négatif	Négatif
Ndelele	Nde-006	F	35	Cas d'ulcere	Négatif	Négatif
Ndelele	Nde-007	M	20	Cas d'ulcere	Négatif	Négatif
Ndelele	Nde-008	M	43	Cas d'ulcere	Négatif	Négatif
Ndelele	Nde-009	F	12	Cas d'ulcere	Négatif	Négatif
Ndelele	Nde-010	F	11	Cas d'ulcere	Négatif	Négatif
Ndelele	Nde-011	M	73	Cas d'ulcere	Négatif	Négatif
Ndelele	Nde-012	F	24	Cas d'ulcere	Négatif	Négatif
Ndelele	Nde-013	F	49	Cas d'ulcere	Négatif	Négatif
Ndelele	Nde-014	M	6	Cas d'ulcere	Négatif	Négatif
Ndelele	Nde-015	M	55	Cas d'ulcere	Négatif	Négatif
Ndelele	Nde-016	F	35	Cas d'ulcere	Négatif	Négatif
Ndelele	Nde-017	F	7	Cas d'ulcere	Négatif	Négatif
Ndelele	Nde-018	M	12	Cas d'ulcere	Négatif	Négatif
Ndelele	Nde-019	F	65	Cas d'ulcere	Négatif	Négatif
Ndelele	Nde-020	F	7	Cas d'ulcere	Négatif	Négatif
Ndelele	Nde-021	M	20	Cas d'ulcere	Négatif	Négatif
Ndelele	Nde-022	F	10	Cas d'ulcere	Négatif	Négatif
Ndelele	Nde-023	M	26	Cas d'ulcere	Négatif	Négatif
Ndelele	Nde-024	M	9	Cas d'ulcere	Négatif	Négatif
Ndelele	Nde-025	F	13	Cas d'ulcere	Négatif	Négatif
Ndelele	Nde-026	M	9	Cas d'ulcere	Négatif	Négatif
Ndelele	Nde-027	F	7	Cas d'ulcere	Négatif	Négatif
Ndelele	Nde-028	M	8	Cas d'ulcere	Négatif	Négatif
Ndelele	Nde-029	F	9	Cas d'ulcere	Négatif	Négatif
Doume	Dim-001	M	7	Cas d'ulcere	Positif	Négatif
Doume	Dim-002	M	7	Cas d'ulcere	Positif	Négatif
Doume	Dim-003	M	6	Cas d'ulcere	Positif	Négatif
Doume	Dim-004	M	2	Cas d'ulcere	Positif	Négatif
Doume	Dim-005	F	12	Cas d'ulcere	Positif	Négatif
Doume	Dim-006	F	5	Cas d'ulcere	Positif	Négatif
Doume	Dim-007	M	2	Cas d'ulcere	Positif	Négatif
Doume	Dim-008	M	8	Cas d'ulcere	Positif	Négatif
Doume	Dim-009	M	2	Cas d'ulcere	Positif	Négatif
Doume	Dim-010	M	12	Cas d'ulcere	Positif	Négatif
Doume	Dim-011	M	8	Cas d'ulcere	Positif	Négatif
Doume	Dim-012	F	5	Cas d'ulcere	Positif	Négatif
Doume	Dim-013	M	5	Cas d'ulcere	Positif	Négatif
Doume	Dim-014	M	12	Cas d'ulcere	Positif	Négatif
Doume	Dim-015	M	11	Cas d'ulcere	Positif	Négatif
Doume	Dim-016	M	10	Cas d'ulcere	Positif	Négatif
Doume	Dim-017	M	8	Cas d'ulcere	Positif	Négatif
Doume	Dim-018	M	12	Cas d'ulcere	Positif	Négatif
Doume	Dim-001 AS	M	9	Asymptomatique	Négatif	Négatif
Doume	Dim-002 AS	M	10	Asymptomatique	Négatif	Négatif
Doume	Dim-003 AS	M	10	Asymptomatique	Négatif	Négatif
Doume	Dim-004 AS	F	10	Asymptomatique	Négatif	Négatif
Doume	Dim-005 AS	M	10	Asymptomatique	Négatif	Négatif
Doume	Dim-006 AS	M	12	Asymptomatique	Négatif	Négatif
Doume	Dim-007 AS	M	8	Asymptomatique	Négatif	Négatif
Doume	Dim-008 AS	M	11	Asymptomatique	Négatif	Négatif
Doume	Dim-009 AS	F	8	Asymptomatique	Négatif	Négatif
Doume	Dim-010 AS	F	5	Asymptomatique	Négatif	Négatif
Doume	Dim-011 AS	M	12	Asymptomatique	Négatif	Négatif
Doume	Dim-012 AS	F	10	Asymptomatique	Négatif	Négatif
Doume	Dim-013 AS	M	14	Asymptomatique	Négatif	Négatif
Doume	Dim-014 AS	F	7	Asymptomatique	Négatif	Négatif
Doume	Dim-015 AS	M	8	Asymptomatique	Négatif	Négatif
Doume	Dim-016 AS	F	11	Asymptomatique	Négatif	Négatif
Doume	Dim-017 AS	M	10	Asymptomatique	Négatif	Négatif
Doume	Dim-018 AS	M	5	Asymptomatique	Négatif	Négatif
Doume	Dim-019 AS	M	9	Asymptomatique	Négatif	Négatif
Doume	Dim-020 AS	F	13	Asymptomatique	Négatif	Négatif
Doume	Dim-021 AS	F	11	Asymptomatique	Négatif	Négatif
Doume	Dim-022 AS	M	11	Asymptomatique	Négatif	Négatif
Doume	Dim-023 AS	M	12	Asymptomatique	Négatif	Négatif
Doume	Dim-024 AS	F	11	Asymptomatique	Négatif	Négatif
Doume	Dim-025 AS	F	8	Asymptomatique	Négatif	Négatif
Doume	Dim-026 AS	M	6	Asymptomatique	Négatif	Négatif
Doume	Dim-027 AS	M	12	Asymptomatique	Négatif	Négatif
Doume	Dim-028 AS	M	10	Asymptomatique	Négatif	Négatif
Doume	Dim-029 AS	M	13	Asymptomatique	Négatif	Négatif
Doume	Dim-030 AS	F	8	Asymptomatique	Négatif	Négatif
Doume	Dim-031 AS	M	8	Asymptomatique	Négatif	Négatif
Doume	Dim-032 AS	M	7	Asymptomatique	Négatif	Négatif
Doume	Dim-033 AS	F	8	Asymptomatique	Négatif	Négatif
Doume	Dim-034 AS	M	10	Asymptomatique	Négatif	Négatif
Doume	Dim-035 AS	M	6	Asymptomatique	Négatif	Négatif
Doume	Dim-036 AS	F	9	Asymptomatique	Négatif	Négatif
Doume	Dim-037 AS	F	10	Asymptomatique	Négatif	Négatif
Doume	Dou-001	F	12	Cas d'ulcere	Négatif	Négatif
Doume	Dou-002	M	10	Cas d'ulcere	Positif	Négatif
Doume	Dou-003	F	11	Cas d'ulcere	Négatif	Négatif
Doume	Dou-004	M	8	Cas d'ulcere	Négatif	Négatif
Doume	Dou-005	F	12	Cas d'ulcere	Positif	Négatif
Doume	Dou-006	M	6	Cas d'ulcere	Positif	Négatif
Doume	Dou-007	F	9	Cas d'ulcere	Positif	Négatif
Doume	Dou-008	M	10	Cas d'ulcere	Négatif	Négatif
Doume	Dou-009	M	7	Cas d'ulcere	Positif	Négatif
Doume	Dou-010	F	13	Cas d'ulcere	Positif	Négatif
Doume	Dou-011	F	12	Cas d'ulcere	Positif	Négatif
Doume	Dou-012	M	8	Cas d'ulcere	Négatif	Négatif
Doume	Dou-013	M	10	Cas d'ulcere	Positif	Négatif
Doume	Dou-014	F	9	Cas d'ulcere	Négatif	Négatif
Doume	Dou-015	M	6	Cas d'ulcere	Négatif	Négatif
Doume	Dou-016	M	7	Cas d'ulcere	Positif	Négatif
Doume	Dou-017	M	11	Cas d'ulcere	Positif	Négatif
Doume	Dou-018	M	8	Cas d'ulcere	Positif	Négatif
Doume	Dou-019	M	10	Cas d'ulcere	Positif	Négatif
Doume	Dou-020	F	11	Cas d'ulcere	Positif	Négatif
Doume	Dou-021	M	10	Cas d'ulcere	Positif	Négatif
Doume	Dou-022	M	6	Cas d'ulcere	Positif	Négatif
Doume	Dou-023	M	12	Cas d'ulcere	Négatif	Négatif
Doume	Dou-024	F	13	Cas d'ulcere	Négatif	Négatif
Doume	Dou-025	F	16	Cas d'ulcere	Négatif	Négatif
Doume	Dou-026	M	7	Cas d'ulcere	Négatif	Négatif
Doume	Dou-027	F	11	Cas d'ulcere	Négatif	Négatif
Batouri	Bat-001	F	13	Cas d'ulcere	Positif	Négatif
Batouri	Bat-002	M	11	Cas d'ulcere	Négatif	Négatif
Batouri	Bat-003	M	14	Cas d'ulcere	Négatif	Négatif
Batouri	Bat-004	M	9	Cas d'ulcere	Négatif	Négatif
Batouri	Bat-001 AS	M	5	Asymptomatique	Négatif	Négatif
Batouri	Bat-002 AS	M	9	Asymptomatique	Négatif	Négatif
Batouri	Bat-003 AS	M	11	Asymptomatique	Négatif	Négatif
Batouri	Bat-005	M	11	Cas d'ulcere	Négatif	Négatif

## Sheet: Table 2 
Site	Identifiant	Sexe	Age	Ethnie	Type de maison	Latrines	Partage tu ton lit avec d'autres personnes	Prise quotidienne du bain	utilisation du Savon lors du bain	Port constant de Chaussures	a quelle fréquence changes tu d'habits	partages tu tes habits avec quelqu'un	quelqu'un a t'il un ulcère dans ton entourage	proximité avec la poubelle	Hd16sv8
Abong mbang	Abo-001	Feminin	15	Bantou	maison traditionnelle	Latrines traditionnelles	Oui	Oui	Toujours	Oui	Après au plus 2 jours	Non	Oui	Proche	Negatif
Abong mbang	ABO-002	Masculin	4	Bantou	Maison moderne	Latrines traditionnelles	Oui	Oui	Toujours	Non	Après au plus 2 jours	Non	Non	éloigné	Negatif
Abong mbang	Abo-001 AS	Masculin	7	Bantou	maison traditionnelle	Latrines traditionnelles	Oui	Oui	Toujours	Oui	après au moins 3 jours	Oui	Oui	Proche	Negatif
Abong mbang	Abo-002 AS	Masculin	12	Bantou	maison traditionnelle	Latrines traditionnelles	Oui	Oui	Toujours	Oui	Après au plus 2 jours	Oui	Non	Proche	Negatif
Abong mbang	Abo-003 AS	Feminin	9	Bantou	maison traditionnelle	Latrines traditionnelles	Oui	Oui	Toujours	Oui	Après au plus 2 jours	Non	Non	Proche	Negatif
Abong mbang	Abo-004	Masculin	5	Bantou	maison traditionnelle	Latrines traditionnelles	Oui	Non	Occasionnellement	Non	après au moins 3 jours	Oui	Non	Proche	Negatif
Abong mbang	Abo-004 AS	Masculin	5	Pygmée	maison traditionnelle	Latrines traditionnelles	Oui	Non	Occasionnellement	Non	après au moins 3 jours	Oui	Oui	Proche	Negatif
Abong mbang	Abo-006	Feminin	2	Pygmée	maison traditionnelle	Latrines traditionnelles	Oui	Oui	Toujours	Non	après au moins 3 jours	Oui	Oui	Proche	Negatif
Abong mbang	Abo-006 AS	Masculin	5	Pygmée	maison traditionnelle	A l'air libre	Oui	Non	Occasionnellement	Non	après au moins 3 jours	Oui	Non	éloigné	Negatif
Abong mbang	ABO-007	Masculin	2	Pygmée	maison traditionnelle	Latrines traditionnelles	Oui	Non	Occasionnellement	Non	après au moins 3 jours	Oui	Oui	Proche	Negatif
Abong mbang	Abo-007 AS	Feminin	6	Pygmée	maison traditionnelle	A l'air libre	Oui	Non	Occasionnellement	Non	après au moins 3 jours	Oui	Oui	Proche	Negatif
Abong mbang	Abo-008	Masculin	19	Bantou	maison traditionnelle	Latrines traditionnelles	Non	Oui	Toujours	Oui	Après au plus 2 jours	Non	Non	Proche	Negatif
Bankim	Ban-001	Feminin	7	Bantou	maison traditionnelle	Latrines traditionnelles	Oui	Oui	Toujours	Non	après au moins 3 jours	Oui	Oui	Proche	Positif
Bankim	Ban-001 AS	Masculin	11	Bantou	maison traditionnelle	Latrines traditionnelles	Non	Non	Toujours	Oui	Après au plus 2 jours	Non	Oui	Proche	Negatif
Bankim	Ban-002	Masculin	10	Bantou	maison traditionnelle	Latrines traditionnelles	Oui	Oui	Toujours	Oui	après au moins 3 jours	Oui	Oui	Proche	Negatif
Bankim	Ban-002 AS	Masculin	11	Bantou	maison traditionnelle	Latrines traditionnelles	Oui	Non	Occasionnellement	Oui	Après au plus 2 jours	Non	Non	Proche	Negatif
Bankim	Ban-003	Feminin	8	Bantou	maison traditionnelle	Latrines traditionnelles	Oui	Oui	Toujours	Non	Après au plus 2 jours	Oui	Non	Proche	Positif
Bankim	Ban-003 AS	Masculin	14	Bantou	maison traditionnelle	WC	Non	Non	Toujours	Oui	après au moins 3 jours	Non	Non	Proche	Negatif
Bankim	Ban-004	Masculin	9	Bantou	maison traditionnelle	Latrines traditionnelles	Non	Non	Toujours	Oui	Après au plus 2 jours	Non	Non	Proche	Negatif
Bankim	Ban-004 AS	Feminin	9	Bantou	maison traditionnelle	Latrines traditionnelles	Oui	Non	Occasionnellement	Non	après au moins 3 jours	Oui	Oui	Proche	Negatif
Bankim	Ban-005	Masculin	7	Bantou	Maison moderne	Latrines traditionnelles	Oui	Non	Toujours	Oui	après au moins 3 jours	Oui	Oui	éloigné	Negatif
Bankim	Ban-005 AS	Masculin	7	Bantou	maison traditionnelle	Latrines traditionnelles	Oui	Non	Occasionnellement	Non	après au moins 3 jours	Oui	Non	éloigné	Negatif
Bankim	Ban-006	Masculin	8	Bantou	Maison moderne	Latrines traditionnelles	Oui	Oui	Occasionnellement	Non	après au moins 3 jours	Oui	Oui	Proche	Positif
Bankim	Ban-007	Masculin	10	Bantou	maison traditionnelle	Latrines traditionnelles	Oui	Non	Occasionnellement	Non	après au moins 3 jours	Oui	Oui	Proche	Positif
Bankim	Ban-008	Feminin	6	Bantou	maison traditionnelle	Latrines traditionnelles	Non	Oui	Toujours	Non	après au moins 3 jours	Non	Non	Proche	Positif
Bankim	Ban-006 AS	Masculin	10	Bantou	maison traditionnelle	Latrines traditionnelles	Oui	Non	Occasionnellement	Non	après au moins 3 jours	Oui	Non	Proche	Positif
Bankim	Ban-007 AS	Masculin	7	Bantou	maison traditionnelle	Latrines traditionnelles	Oui	Oui	Toujours	Non	après au moins 3 jours	Non	Oui	Proche	Positif
Bankim	Ban-008 AS	Masculin	7	Bantou	maison traditionnelle	Latrines traditionnelles	Oui	Non	Occasionnellement	Oui	Après au plus 2 jours	Non	Oui	Proche	Positif
Bankim	Ban-009	Masculin	10	Bantou	maison traditionnelle	Latrines traditionnelles	Non	Non	Occasionnellement	Non	après au moins 3 jours	Oui	Oui	Proche	Negatif
Bankim	Ban-009 AS	Masculin	10	Bantou	Maison moderne	Latrines traditionnelles	Oui	Non	Occasionnellement	Oui	Après au plus 2 jours	Non	Non	éloigné	Positif
Bankim	Ban-010	Masculin	12	Bantou	maison traditionnelle	Latrines traditionnelles	Oui	Non	Occasionnellement	Non	après au moins 3 jours	Oui	Non	Proche	Positif
Bankim	Ban-010 AS	Masculin	9	Bantou	maison traditionnelle	Latrines traditionnelles	Oui	Non	Occasionnellement	Non	après au moins 3 jours	Oui	Non	Proche	Positif
Bankim	Ban-011	Masculin	9	Bantou	maison traditionnelle	Latrines traditionnelles	Oui	Non	Occasionnellement	Non	après au moins 3 jours	Oui	Oui	éloigné	Positif
Bankim	Ban-011 AS	Masculin	6	Bantou	maison traditionnelle	Latrines traditionnelles	Oui	Oui	Toujours	Oui	Après au plus 2 jours	Non	Oui	Proche	Positif
Bankim	Ban-012	Masculin	7	Bantou	maison traditionnelle	Latrines traditionnelles	Oui	Non	Toujours	Non	après au moins 3 jours	Oui	Oui	Proche	Positif
Bankim	Ban-012 AS	Masculin	11	Bantou	maison traditionnelle	Latrines traditionnelles	Oui	Non	Occasionnellement	Non	après au moins 3 jours	Oui	Non	éloigné	Positif
Bankim	Ban-013	Masculin	12	Bantou	maison traditionnelle	Latrines traditionnelles	Oui	Non	Occasionnellement	Non	après au moins 3 jours	Oui	Oui	Proche	Negatif
Bankim	Ban-013 AS	Feminin	8	Bantou	maison traditionnelle	Latrines traditionnelles	Oui	Non	Occasionnellement	Non	après au moins 3 jours	Oui	Oui	Proche	Positif
Bankim	Ban-014	Masculin	8	Bantou	maison traditionnelle	Latrines traditionnelles	Oui	Non	Toujours	Oui	après au moins 3 jours	Non	Oui	éloigné	Negatif
Bankim	Ban-014 AS	Masculin	11	Bantou	Maison moderne	Latrines traditionnelles	Oui	Non	Occasionnellement	Oui	Après au plus 2 jours	Oui	Oui	Proche	Negatif
Bankim	Ban-015	Masculin	8	Bantou	maison traditionnelle	Latrines traditionnelles	Oui	Non	Toujours	Non	après au moins 3 jours	Non	Non	éloigné	Negatif
Bankim	Ban-015 AS	Masculin	12	Bantou	maison traditionnelle	Latrines traditionnelles	Oui	Non	Occasionnellement	Oui	après au moins 3 jours	Non	Non	Proche	Negatif
Bankim	Ban-016	Feminin	7	Bantou	maison traditionnelle	Latrines traditionnelles	Oui	Oui	Occasionnellement	Non	après au moins 3 jours	Oui	Oui	Proche	Positif
Bankim	Ban-017	Masculin	7	Bantou	maison traditionnelle	Latrines traditionnelles	Oui	Non	Toujours	Non	Après au plus 2 jours	Non	Non	éloigné	Negatif
Bankim	Ban-017 AS	Masculin	13	Bantou	maison traditionnelle	Latrines traditionnelles	Oui	Non	Occasionnellement	Non	après au moins 3 jours	Oui	Oui	éloigné	Positif
Bankim	Ban-018	Masculin	13	Bantou	Maison moderne	WC	Oui	Non	Toujours	Oui	après au moins 3 jours	Non	Non	éloigné	Negatif
Bankim	Ban-018 AS	Feminin	10	Bantou	Maison moderne	Latrines traditionnelles	Non	Oui	Toujours	Oui	après au moins 3 jours	Non	Oui	éloigné	Positif
Bankim	Ban-019	Masculin	12	Bantou	maison traditionnelle	Latrines traditionnelles	Oui	Non	Toujours	Non	après au moins 3 jours	Non	Non	Proche	Negatif
Bankim	Ban-019 AS	Feminin	10	Bantou	maison traditionnelle	Latrines traditionnelles	Oui	Oui	Toujours	Non	après au moins 3 jours	Non	Non	éloigné	Negatif
Bankim	Ban-020	Masculin	10	Bantou	maison traditionnelle	Latrines traditionnelles	Oui	Non	Occasionnellement	Oui	après au moins 3 jours	Oui	Oui	Proche	Negatif
Bankim	Ban-020 AS	Masculin	12	Bantou	maison traditionnelle	Latrines traditionnelles	Non	Non	Occasionnellement	Non	après au moins 3 jours	Non	Oui	éloigné	Positif
Bankim	Ban-021	Feminin	13	Bantou	maison traditionnelle	Latrines traditionnelles	Non	Oui	Toujours	Oui	après au moins 3 jours	Non	Non	Proche	Negatif
Bankim	Ban-021 AS	Masculin	9	Bantou	maison traditionnelle	Latrines traditionnelles	Oui	Non	Occasionnellement	Non	Après au plus 2 jours	Oui	Oui	éloigné	Positif
Bankim	Ban-022	Feminin	6	Bantou	maison traditionnelle	Latrines traditionnelles	Oui	Oui	Toujours	Oui	après au moins 3 jours	Non	Non	Proche	Positif
Bankim	Ban-022 AS	Masculin	10	Bantou	Maison moderne	Latrines traditionnelles	Oui	Non	Toujours	Oui	Après au plus 2 jours	Non	Oui	éloigné	Positif
Bankim	Ban-023	Masculin	13	Bantou	maison traditionnelle	Latrines traditionnelles	Non	Non	Occasionnellement	Non	après au moins 3 jours	Non	Oui	Proche	Positif
Bankim	Ban-024	Masculin	9	Bantou	Maison moderne	Latrines traditionnelles	Oui	Non	Toujours	Non	après au moins 3 jours	Oui	Oui	éloigné	Positif
Bankim	Ban-025	Masculin	6	Bantou	maison traditionnelle	Latrines traditionnelles	Oui	Oui	Occasionnellement	Non	après au moins 3 jours	Non	Oui	Proche	Positif
Bankim	Ban-026	Masculin	11	Bantou	maison traditionnelle	Latrines traditionnelles	Oui	Non	Occasionnellement	Non	après au moins 3 jours	Oui	Non	Proche	Positif
Bankim	Ban-027	Masculin	10	Bantou	maison traditionnelle	Latrines traditionnelles	Oui	Non	Occasionnellement	Non	après au moins 3 jours	Non	Oui	éloigné	Positif
Bankim	Ban-028	Masculin	7	Bantou	maison traditionnelle	Latrines traditionnelles	Oui	Non	Occasionnellement	Non	après au moins 3 jours	Non	Oui	Proche	Positif
Bankim	Ban-029	Masculin	10	Bantou	Maison moderne	Latrines traditionnelles	Oui	Non	Toujours	Oui	après au moins 3 jours	Non	Oui	Proche	Positif
Bankim	Ban-030	Masculin	12	Bantou	maison traditionnelle	Latrines traditionnelles	Oui	Non	Toujours	Oui	après au moins 3 jours	Non	Non	Proche	Negatif
Bankim	Ban-031	Feminin	7	Bantou	maison traditionnelle	Latrines traditionnelles	Oui	Non	Occasionnellement	Oui	après au moins 3 jours	Oui	Oui	Proche	Positif
Bankim	Ban-032	Masculin	10	Bantou	maison traditionnelle	Latrines traditionnelles	Oui	Non	Occasionnellement	Oui	après au moins 3 jours	Non	Oui	Proche	Positif
Bankim	Ban-033	Masculin	11	Bantou	maison traditionnelle	Latrines traditionnelles	Oui	Non	Occasionnellement	Non	Après au plus 2 jours	Non	Oui	éloigné	Positif
Bankim	Ban-034	Feminin	12	Bantou	maison traditionnelle	Latrines traditionnelles	Oui	Oui	Occasionnellement	Oui	après au moins 3 jours	Oui	Oui	Proche	Positif
Bankim	Ban-035	Feminin	8	Bantou	maison traditionnelle	Latrines traditionnelles	Oui	Oui	Occasionnellement	Non	après au moins 3 jours	Oui	Oui	éloigné	Positif
Bankim	Ban-036	Masculin	10	Bantou	maison traditionnelle	Latrines traditionnelles	Oui	Non	Occasionnellement	Non	Après au plus 2 jours	Oui	Oui	Proche	Positif
Bankim	Ban-037	Feminin	6	Bantou	maison traditionnelle	Latrines traditionnelles	Oui	Oui	Occasionnellement	Non	après au moins 3 jours	Oui	Oui	Proche	Positif
Bankim	Ban-038	Feminin	13	Bantou	maison traditionnelle	Latrines traditionnelles	Oui	Non	Occasionnellement	Non	après au moins 3 jours	Oui	Oui	Proche	Positif
Bankim	Ban-039	Masculin	10	Bantou	maison traditionnelle	Latrines traditionnelles	Oui	Non	Occasionnellement	Non	après au moins 3 jours	Oui	Oui	éloigné	Positif
Bankim	Ban-040	Masculin	6	Bantou	maison traditionnelle	Latrines traditionnelles	Oui	Oui	Toujours	Non	après au moins 3 jours	Oui	Oui	Proche	Positif
Bankim	Ban-041	Masculin	8	Bantou	Maison moderne	WC	Oui	Non	Toujours	Oui	après au moins 3 jours	Non	Oui	Proche	Positif
Bankim	Ban-042	Masculin	13	Bantou	Maison moderne	Latrines traditionnelles	Oui	Non	Toujours	Oui	après au moins 3 jours	Non	Non	Proche	Positif
Bankim	Ban-043	Feminin	6	Bantou	Maison moderne	Latrines traditionnelles	Oui	Oui	Toujours	Oui	après au moins 3 jours	Non	Non	Proche	Negatif
Bankim	Ban-044	Masculin	11	Bantou	maison traditionnelle	Latrines traditionnelles	Oui	Non	Occasionnellement	Oui	après au moins 3 jours	Non	Non	Proche	Positif
Bankim	Ban-016 AS	Feminin	6	Bantou	maison traditionnelle	Latrines traditionnelles	Non	Oui	Toujours	Non	après au moins 3 jours	Oui	Oui	éloigné	Positif
Batouri	Bat- 001 AS	Masculin	5	Bantou	maison traditionnelle	Latrines traditionnelles	Oui	Oui	Toujours	Oui	après au moins 3 jours	Non	Oui	proche	Negatif
Batouri	Bat-001	Feminin	13	Bantou	maison traditionnelle	Latrines traditionnelles	Oui	Oui	Toujours	Oui	Après au plus 2 jours	Non	Oui	éloigné	Negatif
Batouri	Bat-005	Masculin	11	Bantou	maison traditionnelle	Latrines traditionnelles	Non	Non	Occasionnellement	Oui	après au moins 3 jours	Non	Non	proche	Negatif
Batouri	Bat-002	Masculin	11	Bantou	maison traditionnelle	Latrines traditionnelles	Non	Non	Toujours	Non	après au moins 3 jours	Non	Non	éloigné	Negatif
Batouri	Bat-002 AS	Masculin	9	Bantou	maison traditionnelle	Latrines traditionnelles	Oui	Non	Toujours	Oui	Après au plus 2 jours	Non	Non	proche	Negatif
Batouri	Bat-003 AS	Masculin	11	Bantou	maison traditionnelle	Latrines traditionnelles	Oui	Non	Occasionnellement	Oui	après au moins 3 jours	Non	Oui	proche	Negatif
Batouri	Bat-003	Masculin	14	Bantou	maison traditionnelle	Latrines traditionnelles	Oui	Non	Occasionnellement	Oui	après au moins 3 jours	Oui	Non	éloigné	Negatif
Batouri	Bat-004	Masculin	9	Bantou	maison traditionnelle	Latrines traditionnelles	Non	Non	Toujours	Non	après au moins 3 jours	Non	Oui	proche	Negatif
Betare Oya	Bet-001	Masculin	8	Bantou	maison traditionnelle	Latrines traditionnelles	Oui	Oui	Toujours	Oui	après au moins 3 jours	Non	Oui	éloigné	Negatif
Betare Oya	Bet-001 AS	Masculin	9	Bantou	maison traditionnelle	Latrines traditionnelles	Oui	Non	Toujours	Oui	après au moins 3 jours	Oui	Oui	éloigné	Negatif
Betare Oya	Bet-002	Masculin	10	Bantou	maison traditionnelle	Latrines traditionnelles	Oui	Oui	Occasionnellement	Non	après au moins 3 jours	Non	Oui	Proche	Negatif
Betare Oya	Bet-002 AS	Feminin	12	Bantou	maison traditionnelle	Latrines traditionnelles	Oui	Non	Occasionnellement	Oui	après au moins 3 jours	Non	Non	éloigné	Negatif
Betare Oya	Bet-003	Feminin	6	Bantou	maison traditionnelle	Latrines traditionnelles	Oui	Oui	Occasionnellement	Non	après au moins 3 jours	Non	Non	Proche	Negatif
Betare Oya	Bet-004	Masculin	20	Bantou	maison traditionnelle	Latrines traditionnelles	Non	Non	Toujours	Oui	Après au plus 2 jours	Non	Non	Proche	Negatif
Betare Oya	Bet-006	Masculin	10	Bantou	maison traditionnelle	Latrines traditionnelles	Oui	Non	Occasionnellement	Non	après au moins 3 jours	Oui	Non	Proche	Negatif
Betare Oya	Bet-007	Masculin	8	Bantou	maison traditionnelle	Latrines traditionnelles	Oui	Non	Occasionnellement	Non	après au moins 3 jours	Oui	Oui	Proche	Negatif
Betare Oya	Bet-008	Masculin	14	Bantou	maison traditionnelle	Latrines traditionnelles	Oui	Non	Occasionnellement	Oui	après au moins 3 jours	Oui	Non	Proche	Negatif
Betare Oya	Bet-009	Masculin	14	Bantou	maison traditionnelle	Latrines traditionnelles	Oui	Non	Occasionnellement	Oui	après au moins 3 jours	Non	Oui	Proche	Negatif
Betare Oya	Bet-010	Feminin	11	Bantou	maison traditionnelle	Latrines traditionnelles	Oui	Non	Occasionnellement	Non	après au moins 3 jours	Oui	Non	Proche	Negatif
Doume	Dim-001	Masculin	7	Bantou	maison traditionnelle	Latrines traditionnelles	Oui	Non	Occasionnellement	Non	après au moins 3 jours	Oui	Non	proche	Positif
Doume	Dim-002	Masculin	7	Bantou	maison traditionnelle	Latrines traditionnelles	Oui	Non	Occasionnellement	Non	après au moins 3 jours	Oui	Oui	Proche	Positif
Doume	Dim-003	Masculin	6	Bantou	maison traditionnelle	Latrines traditionnelles	Oui	Non	Toujours	Non	après au moins 3 jours	Non	Oui	proche	Positif
Doume	Dim-004	Masculin	2	Bantou	maison traditionnelle	Latrines traditionnelles	Oui	Non	Toujours	Oui	Après au plus 2 jours	Non	Oui	Proche	Positif
Doume	Dim-005	Feminin	12	Bantou	maison traditionnelle	Latrines traditionnelles	Oui	Non	Occasionnellement	Non	après au moins 3 jours	Oui	Oui	proche	Positif
Doume	Dim-006	Feminin	5	Bantou	maison traditionnelle	Latrines traditionnelles	Oui	Non	Occasionnellement	Non	après au moins 3 jours	Oui	Non	éloigné	Positif
Doume	Dim-007	Masculin	2	Bantou	maison traditionnelle	Latrines traditionnelles	Oui	Non	Toujours	Non	après au moins 3 jours	Oui	Oui	éloigné	Positif
Doume	Dim-008	Masculin	8	Bantou	maison traditionnelle	Latrines traditionnelles	Oui	Non	Toujours	Oui	après au moins 3 jours	Oui	Non	proche	Positif
Doume	Dim-009	Masculin	2	Bantou	maison traditionnelle	Latrines traditionnelles	Oui	Oui	Occasionnellement	Non	après au moins 3 jours	Non	Oui	proche	Positif
Doume	Dim-010	Masculin	12	Bantou	maison traditionnelle	Latrines traditionnelles	Oui	Non	Occasionnellement	Non	après au moins 3 jours	Oui	Oui	proche	Positif
Doume	Dim-011	Masculin	8	Bantou	maison traditionnelle	Latrines traditionnelles	Non	Non	Occasionnellement	Non	après au moins 3 jours	Oui	Non	proche	Positif
Doume	Dim-012	Feminin	5	Bantou	maison traditionnelle	Latrines traditionnelles	Non	Non	Occasionnellement	Non	Après au plus 2 jours	Oui	Oui	Proche	Positif
Doume	Dim-013	Masculin	5	Bantou	maison traditionnelle	Latrines traditionnelles	Oui	Non	Occasionnellement	Non	après au moins 3 jours	Oui	Oui	Proche	Positif
Doume	Dim-014	Masculin	12	Bantou	maison traditionnelle	Latrines traditionnelles	Non	Non	Occasionnellement	Non	après au moins 3 jours	Non	Oui	Proche	Positif
Doume	Dim-015	Masculin	11	Bantou	maison traditionnelle	Latrines traditionnelles	Non	Non	Occasionnellement	Oui	après au moins 3 jours	Oui	Oui	proche	Positif
Doume	Dim-016	Masculin	10	Bantou	maison traditionnelle	Latrines traditionnelles	Oui	Non	Occasionnellement	Oui	Après au plus 2 jours	Oui	Oui	proche	Positif
Doume	Dim-017	Masculin	8	Bantou	maison traditionnelle	Latrines traditionnelles	Oui	Non	Toujours	Non	après au moins 3 jours	Non	Oui	proche	Positif
Doume	Dim-018	Masculin	12	Bantou	maison traditionnelle	Latrines traditionnelles	Oui	Non	Occasionnellement	Oui	après au moins 3 jours	Oui	Oui	proche	Positif
Doume	Dim-001 AS	Masculin	9	Bantou	maison traditionnelle	Latrines traditionnelles	Oui	Non	Toujours	Oui	après au moins 3 jours	Non	Non	proche	Negatif
Doume	Dim-002 AS	Masculin	10	Bantou	maison traditionnelle	Latrines traditionnelles	Oui	Non	Toujours	Oui	après au moins 3 jours	Non	Non	Proche	Negatif
Doume	Dim-003 AS	Masculin	10	Bantou	maison traditionnelle	Latrines traditionnelles	Oui	Non	Toujours	Oui	après au moins 3 jours	Non	Non	Proche	Negatif
Doume	Dim-004 AS	Feminin	10	Bantou	maison traditionnelle	Latrines traditionnelles	Oui	Non	Occasionnellement	Oui	après au moins 3 jours	Oui	Oui	éloigné	Negatif
Doume	Dim-005 AS	Masculin	10	Bantou	maison traditionnelle	Latrines traditionnelles	Non	Non	Toujours	Oui	après au moins 3 jours	Non	Oui	éloigné	Negatif
Doume	Dim-006 AS	Masculin	12	Bantou	maison traditionnelle	Latrines traditionnelles	Oui	Oui	Toujours	Oui	Après au plus 2 jours	Non	Non	proche	Negatif
Doume	Dim-007 AS	Masculin	8	Bantou	maison traditionnelle	Latrines traditionnelles	Non	Non	Toujours	Oui	après au moins 3 jours	Non	Oui	éloigné	Negatif
Doume	Dim-008 AS	Masculin	11	Bantou	maison traditionnelle	Latrines traditionnelles	Oui	Non	Occasionnellement	Non	Après au plus 2 jours	Non	Non	éloigné	Negatif
Doume	Dim-009 AS	Feminin	8	Bantou	maison traditionnelle	Latrines traditionnelles	Oui	Non	Toujours	Oui	Après au plus 2 jours	Oui	Oui	éloigné	Negatif
Doume	Dim-010 AS	Feminin	5	Bantou	maison traditionnelle	Latrines traditionnelles	Oui	Oui	Occasionnellement	Non	après au moins 3 jours	Oui	Non	proche	Negatif
Doume	Dim-011 AS	Masculin	12	Bantou	maison moderne	Latrines traditionnelles	Non	Oui	Toujours	Oui	après au moins 3 jours	Non	Non	éloigné	Negatif
Doume	Dim-012 AS	Feminin	10	Bantou	maison traditionnelle	Latrines traditionnelles	Oui	Non	Occasionnellement	Non	après au moins 3 jours	Non	Oui	éloigné	Negatif
Doume	Dim-013 AS	Masculin	14	Bantou	maison traditionnelle	Latrines traditionnelles	Oui	Non	Toujours	Oui	après au moins 3 jours	Non	Oui	proche	Negatif
Doume	Dim-014 AS	Feminin	7	Bantou	maison traditionnelle	Latrines traditionnelles	Oui	Non	Occasionnellement	Non	après au moins 3 jours	Non	Oui	proche	Negatif
Doume	Dim-015 AS	Masculin	8	Bantou	maison traditionnelle	Latrines traditionnelles	Non	Non	Toujours	Oui	après au moins 3 jours	Non	Non	proche	Negatif
Doume	Dim-016 AS	Feminin	11	Bantou	maison traditionnelle	Latrines traditionnelles	Oui	Non	Toujours	Oui	Après au plus 2 jours	Non	Oui	éloigné	Negatif
Doume	Dim-017 AS	Masculin	10	Pygmée	maison traditionnelle	Latrines traditionnelles	Oui	Non	Occasionnellement	Non	après au moins 3 jours	Non	Non	proche	Negatif
Doume	Dim-018 AS	Masculin	5	Bantou	maison traditionnelle	Latrines traditionnelles	Oui	Oui	Toujours	Non	Après au plus 2 jours	Non	Oui	proche	Negatif
Doume	Dim-019 AS	Masculin	9	Bantou	maison traditionnelle	Latrines traditionnelles	Non	Non	Occasionnellement	Oui	Après au plus 2 jours	Oui	Non	éloigné	Negatif
Doume	Dim-020 AS	Feminin	13	Bantou	maison traditionnelle	Latrines traditionnelles	Oui	Oui	Toujours	Oui	Après au plus 2 jours	Oui	Non	proche	Negatif
Doume	Dim-021 AS	Feminin	11	Bantou	maison traditionnelle	Latrines traditionnelles	Oui	Non	Toujours	Oui	Après au plus 2 jours	Oui	Oui	proche	Negatif
Doume	Dim-022 AS	Masculin	11	Bantou	maison traditionnelle	Latrines traditionnelles	Oui	Non	Toujours	Oui	après au moins 3 jours	Non	Oui	éloigné	Negatif
Doume	Dim-023 AS	Masculin	12	Bantou	maison traditionnelle	Latrines traditionnelles	Oui	Oui	Toujours	Oui	Après au plus 2 jours	Non	Non	proche	Negatif
Doume	Dim-024 AS	Feminin	11	Bantou	maison traditionnelle	Latrines traditionnelles	Oui	Non	Occasionnellement	Oui	après au moins 3 jours	Oui	Non	éloigné	Negatif
Doume	Dim-025 AS	Feminin	8	Bantou	maison traditionnelle	Latrines traditionnelles	Non	Non	Occasionnellement	Non	Après au plus 2 jours	Non	Non	proche	Negatif
Doume	Dim-026 AS	Masculin	6	Bantou	maison traditionnelle	Latrines traditionnelles	Oui	Oui	Occasionnellement	Non	après au moins 3 jours	Oui	Oui	proche	Negatif
Doume	Dim-027 AS	Masculin	12	Bantou	maison traditionnelle	Latrines traditionnelles	Oui	Non	Toujours	Oui	après au moins 3 jours	Non	Non	proche	Negatif
Doume	Dim-028 AS	Masculin	10	Bantou	maison traditionnelle	Latrines traditionnelles	Oui	Non	Toujours	Oui	après au moins 3 jours	Oui	Oui	éloigné	Negatif
Doume	Dim-029 AS	Masculin	13	Bantou	maison traditionnelle	Latrines traditionnelles	Oui	Non	Toujours	Non	Après au plus 2 jours	Non	Non	éloigné	Negatif
Doume	Dim-030 AS	Feminin	8	Bantou	maison traditionnelle	Latrines traditionnelles	Oui	Non	Occasionnellement	Oui	Après au plus 2 jours	Non	Oui	proche	Negatif
Doume	Dim-031 AS	Masculin	8	Bantou	maison traditionnelle	Latrines traditionnelles	Non	Oui	Toujours	Oui	Après au plus 2 jours	Oui	Oui	éloigné	Negatif
Doume	Dim-032 AS	Masculin	7	Bantou	maison traditionnelle	Latrines traditionnelles	Oui	Oui	Toujours	Oui	Après au plus 2 jours	Non	Oui	éloigné	Negatif
Doume	Dim-033 AS	Feminin	8	Bantou	maison traditionnelle	Latrines traditionnelles	Oui	Oui	Toujours	Oui	après au moins 3 jours	Non	Non	proche	Negatif
Doume	Dim-034 AS	Masculin	10	Bantou	maison traditionnelle	Latrines traditionnelles	Oui	Non	Occasionnellement	Non	après au moins 3 jours	Oui	Oui	proche	Negatif
Doume	Dim-035 AS	Masculin	6	Bantou	maison traditionnelle	Latrines traditionnelles	Oui	Non	Occasionnellement	Oui	après au moins 3 jours	Non	Non	éloigné	Negatif
Doume	Dim-036 AS	Feminin	9	Bantou	maison traditionnelle	Latrines traditionnelles	Oui	Oui	Occasionnellement	Non	après au moins 3 jours	Non	Oui	éloigné	Negatif
Doume	Dim-037 AS	Feminin	10	Bantou	maison traditionnelle	Latrines traditionnelles	Oui	Oui	Occasionnellement	Oui	après au moins 3 jours	Non	Oui	proche	Negatif
Lolodorf	Lol-001	Masculin	12	Pygmée	maison traditionnelle	Latrines traditionnelles	Oui	Non	Occasionnellement	Non	après au moins 3 jours	Oui	Oui	Proche	Negatif
Lolodorf	Lol-001 AS	Masculin	11	Pygmée	Maison moderne	Latrines traditionnelles	Oui	Non	Occasionnellement	Non	après au moins 3 jours	Non	Oui	Proche	Negatif
Lolodorf	Lol-002 AS	Masculin	11	Pygmée	Maison moderne	Latrines traditionnelles	Oui	Non	Occasionnellement	Oui	après au moins 3 jours	Non	Oui	Proche	Negatif
Lolodorf	Lol-003	Masculin	12	Pygmée	Maison moderne	Latrines traditionnelles	Non	Oui	Occasionnellement	Oui	après au moins 3 jours	Oui	Oui	Proche	Negatif
Lolodorf	Lol-003 AS	Masculin	6	Pygmée	maison traditionnelle	Latrines traditionnelles	Oui	Non	Occasionnellement	Non	après au moins 3 jours	Oui	Non	Proche	Negatif
Lolodorf	Lol-004	Feminin	13	Pygmée	Maison moderne	Latrines traditionnelles	Oui	Oui	Occasionnellement	Oui	Après au plus 2 jours	Oui	Oui	Proche	Negatif
Lomie	Lom-001	Masculin	3	Pygmée	maison traditionnelle	A l'air libre	Oui	Non	Occasionnellement	Non	après au moins 3 jours	Oui	Oui	Proche	Negatif
Lomie	Lom-002	Feminin	3	Pygmée	maison traditionnelle	A l'air libre	Oui	Non	Occasionnellement	Non	après au moins 3 jours	Oui	Oui	Proche	Negatif
Lomie	Lom-003	Masculin	10	Pygmée	Maison moderne	A l'air libre	Oui	Non	Occasionnellement	Non	après au moins 3 jours	Oui	Oui	Proche	Negatif
Lomie	Lom-003 AS	Feminin	9	Pygmée	maison moderne	A l'air libre	Oui	Non	Occasionnellement	Non	après au moins 3 jours	Oui	Oui	Proche	Negatif
Lomie	Lom-005	Masculin	9	Pygmée	maison traditionnelle	Latrines traditionnelles	Oui	Non	Occasionnellement	Oui	après au moins 3 jours	Oui	Non	Proche	Negatif
Lomie	Lom-005 AS	Masculin	10	Pygmée	maison traditionnelle	Latrines traditionnelles	Oui	Non	Occasionnellement	Oui	après au moins 3 jours	Oui	Oui	Proche	Negatif
Lomie	Lom-006	Masculin	11	Pygmée	maison traditionnelle	Latrines traditionnelles	Oui	Non	Occasionnellement	Oui	après au moins 3 jours	Oui	Non	Proche	Negatif
Lomie	Lom-006 AS	Masculin	9	Pygmée	maison traditionnelle	Latrines traditionnelles	Oui	Non	Occasionnellement	Oui	Après au plus 2 jours	Non	Oui	Proche	Negatif
Lomie	Lom-007	Feminin	5	Pygmée	maison traditionnelle	A l'air libre	Oui	Non	Occasionnellement	Non	après au moins 3 jours	Oui	Oui	Proche	Negatif
Lomie	Lom-008	Masculin	6	Pygmée	maison traditionnelle	A l'air libre	Oui	Non	Occasionnellement	Non	après au moins 3 jours	Oui	Oui	Proche	Negatif
Lomie	Lom-008 AS	Masculin	8	Pygmée	maison traditionnelle	A l'air libre	Oui	Non	Occasionnellement	Non	après au moins 3 jours	Oui	Oui	Proche	Negatif
Lomie	Lom-009	Masculin	7	Pygmée	maison traditionnelle	A l'air libre	Oui	Non	Occasionnellement	Non	après au moins 3 jours	Oui	Oui	éloigné	Negatif
Lomie	Lom-010	Feminin	7	Pygmée	maison traditionnelle	A l'air libre	Oui	Non	Occasionnellement	Non	après au moins 3 jours	Oui	Oui	Proche	Negatif
Lomie	Lom-010 AS	Feminin	5	Pygmée	maison traditionnelle	A l'air libre	Oui	Non	Occasionnellement	Non	après au moins 3 jours	Oui	Oui	Proche	Negatif
Lomie	Lom-011	Masculin	60	Pygmée	maison traditionnelle	A l'air libre	Non	Non	Occasionnellement	Oui	après au moins 3 jours	Oui	Oui	Proche	Negatif
Lomie	Lom-001 AS	Masculin	4	Pygmée	maison traditionnelle	A l'air libre	Oui	Non	Occasionnellement	Non	après au moins 3 jours	Non	Oui	Proche	Negatif
Lomie	Lom-002 AS	Feminin	3	Pygmée	maison traditionnelle	A l'air libre	Oui	Non	Occasionnellement	Non	après au moins 3 jours	Oui	Oui	Proche	Negatif
Lomie	Lom-007 AS	Masculin	8	Pygmée	maison traditionnelle	A l'air libre	Oui	Non	Occasionnellement	Non	après au moins 3 jours	Oui	Oui	Proche	Negatif
Mbang	Mba-001	Feminin	13	Pygmée	maison traditionnelle	A l'air libre	Non	Non	Occasionnellement	Oui	après au moins 3 jours	Non	Non	éloigné	Negatif
Mbang	Mba-001 AS	Feminin	18	Pygmée	maison traditionnelle	A l'air libre	Oui	Non	Occasionnellement	Non	Après au plus 2 jours	Oui	Oui	Proche	Negatif
Mbang	Mba-002	Masculin	14	Pygmée	maison traditionnelle	Latrines traditionnelles	Non	Non	Occasionnellement	Oui	après au moins 3 jours	Non	Non	Proche	Negatif
Mbang	Mba-002 AS	Feminin	5	Pygmée	maison traditionnelle	Latrines traditionnelles	Oui	Oui	Occasionnellement	Oui	après au moins 3 jours	Non	Oui	Proche	Negatif
Mbang	Mba-003	Feminin	4	Pygmée	maison traditionnelle	A l'air libre	Oui	Non	Occasionnellement	Non	après au moins 3 jours	Oui	Oui	Proche	Negatif
Mbang	Mba-003 AS	Feminin	5	Pygmée	maison traditionnelle	A l'air libre	Oui	Non	Occasionnellement	Non	Après au plus 2 jours	Oui	Oui	éloigné	Negatif
Mbang	Mba-004	Masculin	3	Pygmée	maison traditionnelle	A l'air libre	Oui	Non	Occasionnellement	Non	après au moins 3 jours	Oui	Oui	Proche	Negatif
Mbang	Mba-004 AS	Feminin	4	Pygmée	maison traditionnelle	A l'air libre	Oui	Non	Occasionnellement	Non	après au moins 3 jours	Oui	Oui	éloigné	Negatif
Mbang	Mba-005	Feminin	2	Pygmée	maison traditionnelle	A l'air libre	Oui	Non	Occasionnellement	Non	après au moins 3 jours	Oui	Non	éloigné	Negatif
Mbang	Mba-005 AS	Feminin	7	Pygmée	maison traditionnelle	Latrines traditionnelles	Oui	Non	Occasionnellement	Non	après au moins 3 jours	Oui	Non	éloigné	Negatif
Mbang	Mba-006	Feminin	7	Pygmée	maison traditionnelle	A l'air libre	Oui	Non	Occasionnellement	Non	après au moins 3 jours	Oui	Oui	Proche	Negatif
Mbang	Mba-006 AS	Feminin	5	Pygmée	maison traditionnelle	Latrines traditionnelles	Oui	Non	Occasionnellement	Non	après au moins 3 jours	Oui	Oui	Proche	Negatif
Mbang	Mba-007	Feminin	2	Pygmée	maison traditionnelle	A l'air libre	Oui	Non	Occasionnellement	Non	après au moins 3 jours	Non	Oui	éloigné	Negatif
Mbang	Mba-007 AS	Feminin	4	Pygmée	maison traditionnelle	Latrines traditionnelles	Oui	Non	Occasionnellement	Non	après au moins 3 jours	Oui	Oui	Proche	Negatif
Mbang	Mba-008	Masculin	4	Pygmée	maison traditionnelle	A l'air libre	Oui	Non	Occasionnellement	Non	après au moins 3 jours	Oui	Oui	Proche	Negatif
Mbang	Mba-008 AS	Feminin	6	Pygmée	maison traditionnelle	A l'air libre	Oui	Non	Occasionnellement	Non	après au moins 3 jours	Oui	Non	éloigné	Negatif
Mbang	Mba-009	Masculin	9	Pygmée	maison traditionnelle	A l'air libre	Oui	Non	Occasionnellement	Non	après au moins 3 jours	Oui	Oui	Proche	Negatif
Mbang	Mba-009 AS	Feminin	5	Pygmée	maison traditionnelle	Latrines traditionnelles	Oui	Non	Occasionnellement	Oui	après au moins 3 jours	Non	Non	éloigné	Negatif
Mbang	Mba-010	Masculin	8	Pygmée	maison traditionnelle	A l'air libre	Oui	Non	Occasionnellement	Non	après au moins 3 jours	Oui	Oui	Proche	Negatif
Mbang	Mba-010 AS	Feminin	7	Pygmée	maison traditionnelle	A l'air libre	Oui	Non	Occasionnellement	Non	après au moins 3 jours	Oui	Oui	Proche	Negatif
Mbang	Mba-011	Feminin	7	Pygmée	maison traditionnelle	A l'air libre	Oui	Non	Occasionnellement	Non	après au moins 3 jours	Oui	Oui	Proche	Negatif
Mbang	Mba-011 AS	Feminin	6	Pygmée	maison traditionnelle	Latrines traditionnelles	Oui	Non	Occasionnellement	Non	après au moins 3 jours	Oui	Oui	Proche	Negatif
Mbang	Mba-012	Masculin	9	Pygmée	maison traditionnelle	A l'air libre	Oui	Non	Occasionnellement	Non	après au moins 3 jours	Non	Non	Proche	Negatif
Mbang	Mba-012 AS	Masculin	7	Pygmée	maison traditionnelle	A l'air libre	Oui	Oui	Occasionnellement	Non	après au moins 3 jours	Non	Oui	éloigné	Negatif
Mbang	Mba-013 AS	Masculin	8	Pygmée	maison traditionnelle	A l'air libre	Oui	Non	Occasionnellement	Non	après au moins 3 jours	Non	Oui	Proche	Negatif
Mbang	Mba-014 AS	Masculin	9	Pygmée	maison traditionnelle	A l'air libre	Oui	Oui	Occasionnellement	Non	après au moins 3 jours	Non	Oui	éloigné	Negatif
Mbang	Mba-015 AS	Feminin	4	Pygmée	maison traditionnelle	A l'air libre	Oui	Non	Occasionnellement	Non	après au moins 3 jours	Non	Non	éloigné	Negatif
Mbang	Mba-016 AS	Feminin	3	Pygmée	maison traditionnelle	A l'air libre	Oui	Non	Occasionnellement	Non	Après au plus 2 jours	Non	Non	Proche	Negatif
Mbang	MBA-017 AS	Feminin	17	Bantou	maison traditionnelle	Latrines traditionnelles	Oui	Oui	Toujours	Oui	Après au plus 2 jours	Oui	Oui	Proche	Negatif
Mbang	Mba-018 AS	Feminin	9	Pygmée	maison traditionnelle	A l'air libre	Oui	Non	Occasionnellement	Non	après au moins 3 jours	Oui	Oui	éloigné	Negatif
Mbang	Mba-019 AS	Feminin	7	Pygmée	maison traditionnelle	A l'air libre	Oui	Non	Occasionnellement	Oui	Après au plus 2 jours	Oui	Oui	Proche	Negatif
Mbang	Mba-020 AS	Feminin	4	Pygmée	maison traditionnelle	A l'air libre	Oui	Oui	Toujours	Oui	Après au plus 2 jours	Non	Oui	Proche	Negatif
Mbang	Mba-021 AS	Feminin	7	Pygmée	maison traditionnelle	Latrines traditionnelles	Oui	Non	Occasionnellement	Non	après au moins 3 jours	Oui	Non	Proche	Negatif
Mbang	Mba-022 AS	Masculin	8	Pygmée	maison traditionnelle	Latrines traditionnelles	Oui	Non	Occasionnellement	Oui	après au moins 3 jours	Oui	Non	Proche	Negatif
Mbang	Mba-023 AS	Feminin	3	Pygmée	maison traditionnelle	A l'air libre	Oui	Non	Occasionnellement	Non	après au moins 3 jours	Oui	Oui	Proche	Negatif
Mbang	Mba-024 AS	Masculin	8	Pygmée	maison traditionnelle	Latrines traditionnelles	Oui	Non	Occasionnellement	Non	après au moins 3 jours	Oui	Non	éloigné	Negatif
Mbang	Mba-025 AS	Feminin	4	Pygmée	maison traditionnelle	A l'air libre	Oui	Non	Occasionnellement	Non	après au moins 3 jours	Oui	Oui	Proche	Negatif
Mbang	Mba-026 AS	Masculin	2	Pygmée	maison traditionnelle	A l'air libre	Oui	Non	Occasionnellement	Non	après au moins 3 jours	Non	Oui	Proche	Negatif
Mbang	Mba-027 AS	Feminin	2	Pygmée	maison traditionnelle	A l'air libre	Oui	Non	Occasionnellement	Non	après au moins 3 jours	Non	Non	éloigné	Negatif
Messamena	Mes-001	Masculin	7	Bantou	maison traditionnelle	Latrines traditionnelles	Oui	Oui	Toujours	Oui	Après au plus 2 jours	Oui	Non	éloigné	Negatif
Messamena	Mes-002	Masculin	20	Pygmée	maison traditionnelle	Latrines traditionnelles	Oui	Oui	Toujours	Non	après au moins 3 jours	Oui	Oui	éloigné	Negatif
Messamena	Mes-003	Masculin	7	Bantou	maison traditionnelle	Latrines traditionnelles	Oui	Non	Toujours	Oui	après au moins 3 jours	Non	Non	Proche	Negatif
Messamena	Mes-004	Masculin	45	Pygmée	maison traditionnelle	Latrines traditionnelles	Oui	Non	Toujours	Oui	après au moins 3 jours	Non	Oui	Proche	Positif
Messamena	Mes-005	Masculin	10	Pygmée	maison traditionnelle	Latrines traditionnelles	Non	Oui	Toujours	Non	Après au plus 2 jours	Oui	Non	Proche	Negatif
Messamena	Mes-001AS	Masculin	6	Bantou	maison traditionnelle	Latrines traditionnelles	Oui	Oui	Toujours	Oui	après au moins 3 jours	Oui	Oui	éloigné	Negatif
Djoum	Djo-001AS	Feminin	18	Pygmée	maison traditionnelle	Latrines traditionnelles	Non	Oui	Toujours	Non	Après au plus 2 jours	Non	Non	éloigné	Negatif
Yokadouma	Yok-001	Feminin	8	Bantou	maison traditionnelle	Latrines traditionnelles	Oui	Non	Occasionnellement	Oui	Après au plus 2 jours	Non	Non	Proche	Negatif
Yokadouma	Yok-001 AS	Feminin	6	Bantou	maison traditionnelle	Latrines traditionnelles	Oui	Oui	Toujours	Oui	Après au plus 2 jours	Oui	Oui	Proche	Negatif
Yokadouma	Yok-002	Masculin	13	Bantou	maison traditionnelle	Latrines traditionnelles	Oui	Non	Occasionnellement	Oui	après au moins 3 jours	Oui	Oui	Proche	Negatif
Yokadouma	Yok-003	Feminin	10	Bantou	maison traditionnelle	Latrines traditionnelles	Oui	Non	Occasionnellement	Non	Après au plus 2 jours	Oui	Non	Proche	Negatif
Yokadouma	Yok-004	Masculin	10	Bantou	maison traditionnelle	Latrines traditionnelles	Oui	Non	Occasionnellement	Oui	après au moins 3 jours	Oui	Oui	éloigné	Negatif
Yokadouma	Yok-005	Masculin	10	Bantou	maison traditionnelle	Latrines traditionnelles	Oui	Non	Occasionnellement	Oui	Après au plus 2 jours	Oui	Oui	Proche	Negatif
Yokadouma	Yok-005 AS	Masculin	9	Bantou	maison traditionnelle	Latrines traditionnelles	Oui	Non	Occasionnellement	Oui	Après au plus 2 jours	Oui	Oui	éloigné	Negatif
Yokadouma	Yok-006	Feminin	10	Bantou	maison traditionnelle	Latrines traditionnelles	Oui	Non	Occasionnellement	Non	après au moins 3 jours	Oui	Oui	éloigné	Negatif
Yokadouma	Yok-006 AS	Feminin	8	Bantou	maison moderne	Latrines traditionnelles	Oui	Oui	Toujours	Oui	Après au plus 2 jours	Non	Oui	éloigné	Negatif
Yokadouma	Yok-007	Masculin	8	Bantou	maison traditionnelle	Latrines traditionnelles	Oui	Non	Occasionnellement	Non	Après au plus 2 jours	Non	Oui	éloigné	Negatif
Yokadouma	Yok-008	Masculin	13	Bantou	maison traditionnelle	Latrines traditionnelles	Non	Non	Toujours	Oui	Après au plus 2 jours	Oui	Oui	Proche	Negatif
Yokadouma	Yok-008 AS	Feminin	11	Bantou	maison traditionnelle	Latrines traditionnelles	Oui	Non	Toujours	Oui	Après au plus 2 jours	Non	Oui	éloigné	Positif
Yokadouma	Yok-009	Feminin	8	Bantou	maison traditionnelle	Latrines traditionnelles	Oui	Non	Occasionnellement	Non	après au moins 3 jours	Oui	Oui	Proche	Negatif
Yokadouma	Yok-009 AS	Masculin	7	Bantou	maison traditionnelle	Latrines traditionnelles	Oui	Non	Occasionnellement	Non	Après au plus 2 jours	Oui	Oui	éloigné	Negatif
Yokadouma	Yok-010	Masculin	7	Bantou	maison traditionnelle	Latrines traditionnelles	Oui	Non	Occasionnellement	Non	après au moins 3 jours	Oui	Oui	Proche	Negatif
Yokadouma	Yok-010 AS	Masculin	7	Bantou	maison traditionnelle	Latrines traditionnelles	Oui	Non	Toujours	Non	Après au plus 2 jours	Oui	Oui	éloigné	Negatif
Yokadouma	Yok-011	Masculin	12	Bantou	Maison moderne	Latrines traditionnelles	Non	Non	Occasionnellement	Oui	après au moins 3 jours	Non	Oui	Proche	Positif
Yokadouma	Yok-011 AS	Feminin	10	Bantou	maison moderne	Latrines traditionnelles	Oui	Oui	Toujours	Oui	Après au plus 2 jours	Oui	Oui	éloigné	Negatif
Yokadouma	Yok-012	Masculin	12	Bantou	Maison moderne	Latrines traditionnelles	Oui	Non	Occasionnellement	Oui	Après au plus 2 jours	Oui	Oui	éloigné	Positif
Yokadouma	Yok-012 AS	Masculin	14	Bantou	maison traditionnelle	Latrines traditionnelles	Oui	Non	Occasionnellement	Oui	après au moins 3 jours	Oui	Non	éloigné	Negatif
Yokadouma	Yok-013	Masculin	11	Bantou	maison traditionnelle	Latrines traditionnelles	Oui	Non	Occasionnellement	Oui	après au moins 3 jours	Oui	Oui	Proche	Negatif
Yokadouma	Yok-014	Masculin	12	Bantou	maison traditionnelle	Latrines traditionnelles	Oui	Non	Occasionnellement	Non	après au moins 3 jours	Non	Oui	Proche	Negatif
Yokadouma	Yok-015	Masculin	12	Bantou	maison traditionnelle	Latrines traditionnelles	Oui	Non	Occasionnellement	Non	après au moins 3 jours	Oui	Oui	Proche	Negatif

## Sheet: Table 3
site	Identifiant	Sexe	Age	Ethnie	Type de maison	Latrines	Partage tu ton lit avec d'autres personnes	Prise quotidienne du bain	utilisation du Savon lors du bain	Port constant de Chaussures	a quelle fréquence changes tu d'habits	partages tu tes habits avec quelqu'un	quelqu'un a t'il un ulcère dans ton entourage	proximité avec la poubelle	Hd16sv8
Abong-mbang	Abo-001	Feminin	15	Bantou	maison traditionnelle	Latrines traditionnelles	Oui	Oui	Toujours	Oui	Après au plus 2 jours	Non	Oui	Proche	Negatif
Abong-mbang	ABO-002	Masculin	4	Bantou	Maison moderne	Latrines traditionnelles	Oui	Oui	Toujours	Non	Après au plus 2 jours	Non	Non	éloigné	Negatif
Abong-mbang	Abo-004	Masculin	5	Bantou	maison traditionnelle	Latrines traditionnelles	Oui	Non	Occasionnellement	Non	après au moins 3 jours	Oui	Non	Proche	Negatif
Abong-mbang	Abo-006	Feminin	2	Pygmée	maison traditionnelle	Latrines traditionnelles	Oui	Oui	Toujours	Non	après au moins 3 jours	Oui	Oui	Proche	Negatif
Abong-mbang	ABO-007	Masculin	2	Pygmée	maison traditionnelle	Latrines traditionnelles	Oui	Non	Occasionnellement	Non	après au moins 3 jours	Oui	Oui	Proche	Negatif
Abong-mbang	Abo-008	Masculin	19	Bantou	maison traditionnelle	Latrines traditionnelles	Non	Oui	Toujours	Oui	Après au plus 2 jours	Non	Non	Proche	Negatif
Bankim	Ban-001	Feminin	7	Bantou	maison traditionnelle	Latrines traditionnelles	Oui	Oui	Toujours	Non	après au moins 3 jours	Oui	Oui	Proche	Positif
Bankim	Ban-002	Masculin	10	Bantou	maison traditionnelle	Latrines traditionnelles	Oui	Oui	Toujours	Oui	après au moins 3 jours	Oui	Oui	Proche	Negatif
Bankim	Ban-003	Feminin	8	Bantou	maison traditionnelle	Latrines traditionnelles	Oui	Oui	Toujours	Non	Après au plus 2 jours	Oui	Non	Proche	Positif
Bankim	Ban-004	Masculin	9	Bantou	maison traditionnelle	Latrines traditionnelles	Non	Non	Toujours	Oui	Après au plus 2 jours	Non	Non	Proche	Negatif
Bankim	Ban-005	Masculin	7	Bantou	Maison moderne	Latrines traditionnelles	Oui	Non	Toujours	Oui	après au moins 3 jours	Oui	Oui	éloigné	Negatif
Bankim	Ban-006	Masculin	8	Bantou	Maison moderne	Latrines traditionnelles	Oui	Oui	Occasionnellement	Non	après au moins 3 jours	Oui	Oui	Proche	Positif
Bankim	Ban-007	Masculin	10	Bantou	maison traditionnelle	Latrines traditionnelles	Oui	Non	Occasionnellement	Non	après au moins 3 jours	Oui	Oui	Proche	Positif
Bankim	Ban-008	Feminin	6	Bantou	maison traditionnelle	Latrines traditionnelles	Non	Oui	Toujours	Non	après au moins 3 jours	Non	Non	Proche	Positif
Bankim	Ban-009	Masculin	10	Bantou	maison traditionnelle	Latrines traditionnelles	Non	Non	Occasionnellement	Non	après au moins 3 jours	Oui	Oui	Proche	Negatif
Bankim	Ban-010	Masculin	12	Bantou	maison traditionnelle	Latrines traditionnelles	Oui	Non	Occasionnellement	Non	après au moins 3 jours	Oui	Non	Proche	Positif
Bankim	Ban-011	Masculin	9	Bantou	maison traditionnelle	Latrines traditionnelles	Oui	Non	Occasionnellement	Non	après au moins 3 jours	Oui	Oui	éloigné	Positif
Bankim	Ban-012	Masculin	7	Bantou	maison traditionnelle	Latrines traditionnelles	Oui	Non	Toujours	Non	après au moins 3 jours	Oui	Oui	Proche	Positif
Bankim	Ban-013	Masculin	12	Bantou	maison traditionnelle	Latrines traditionnelles	Oui	Non	Occasionnellement	Non	après au moins 3 jours	Oui	Oui	Proche	Negatif
Bankim	Ban-014	Masculin	8	Bantou	maison traditionnelle	Latrines traditionnelles	Oui	Non	Toujours	Oui	après au moins 3 jours	Non	Oui	éloigné	Negatif
Bankim	Ban-015	Masculin	8	Bantou	maison traditionnelle	Latrines traditionnelles	Oui	Non	Toujours	Non	après au moins 3 jours	Non	Non	éloigné	Negatif
Bankim	Ban-016	Feminin	7	Bantou	maison traditionnelle	Latrines traditionnelles	Oui	Oui	Occasionnellement	Non	après au moins 3 jours	Oui	Oui	Proche	Positif
Bankim	Ban-017	Masculin	7	Bantou	maison traditionnelle	Latrines traditionnelles	Oui	Non	Toujours	Non	Après au plus 2 jours	Non	Non	éloigné	Negatif
Bankim	Ban-018	Masculin	13	Bantou	Maison moderne	WC	Oui	Non	Toujours	Oui	après au moins 3 jours	Non	Non	éloigné	Negatif
Bankim	Ban-019	Masculin	12	Bantou	maison traditionnelle	Latrines traditionnelles	Oui	Non	Toujours	Non	après au moins 3 jours	Non	Non	Proche	Negatif
Bankim	Ban-020	Masculin	10	Bantou	maison traditionnelle	Latrines traditionnelles	Oui	Non	Occasionnellement	Oui	après au moins 3 jours	Oui	Oui	Proche	Negatif
Bankim	Ban-021	Feminin	13	Bantou	maison traditionnelle	Latrines traditionnelles	Non	Oui	Toujours	Oui	après au moins 3 jours	Non	Non	Proche	Negatif
Bankim	Ban-022	Feminin	6	Bantou	maison traditionnelle	Latrines traditionnelles	Oui	Oui	Toujours	Oui	après au moins 3 jours	Non	Non	Proche	Positif
Bankim	Ban-023	Masculin	13	Bantou	maison traditionnelle	Latrines traditionnelles	Non	Non	Occasionnellement	Non	après au moins 3 jours	Non	Oui	Proche	Positif
Bankim	Ban-024	Masculin	9	Bantou	Maison moderne	Latrines traditionnelles	Oui	Non	Toujours	Non	après au moins 3 jours	Oui	Oui	éloigné	Positif
Bankim	Ban-025	Masculin	6	Bantou	maison traditionnelle	Latrines traditionnelles	Oui	Oui	Occasionnellement	Non	après au moins 3 jours	Non	Oui	Proche	Positif
Bankim	Ban-026	Masculin	11	Bantou	maison traditionnelle	Latrines traditionnelles	Oui	Non	Occasionnellement	Non	après au moins 3 jours	Oui	Non	Proche	Positif
Bankim	Ban-027	Masculin	10	Bantou	maison traditionnelle	Latrines traditionnelles	Oui	Non	Occasionnellement	Non	après au moins 3 jours	Non	Oui	éloigné	Positif
Bankim	Ban-028	Masculin	7	Bantou	maison traditionnelle	Latrines traditionnelles	Oui	Non	Occasionnellement	Non	après au moins 3 jours	Non	Oui	Proche	Positif
Bankim	Ban-029	Masculin	10	Bantou	Maison moderne	Latrines traditionnelles	Oui	Non	Toujours	Oui	après au moins 3 jours	Non	Oui	Proche	Positif
Bankim	Ban-030	Masculin	12	Bantou	maison traditionnelle	Latrines traditionnelles	Oui	Non	Toujours	Oui	après au moins 3 jours	Non	Non	Proche	Negatif
Bankim	Ban-031	Feminin	7	Bantou	maison traditionnelle	Latrines traditionnelles	Oui	Non	Occasionnellement	Oui	après au moins 3 jours	Oui	Oui	Proche	Positif
Bankim	Ban-032	Masculin	10	Bantou	maison traditionnelle	Latrines traditionnelles	Oui	Non	Occasionnellement	Oui	après au moins 3 jours	Non	Oui	Proche	Positif
Bankim	Ban-033	Masculin	11	Bantou	maison traditionnelle	Latrines traditionnelles	Oui	Non	Occasionnellement	Non	Après au plus 2 jours	Non	Oui	éloigné	Positif
Bankim	Ban-034	Feminin	12	Bantou	maison traditionnelle	Latrines traditionnelles	Oui	Oui	Occasionnellement	Oui	après au moins 3 jours	Oui	Oui	Proche	Positif
Bankim	Ban-035	Feminin	8	Bantou	maison traditionnelle	Latrines traditionnelles	Oui	Oui	Occasionnellement	Non	après au moins 3 jours	Oui	Oui	éloigné	Positif
Bankim	Ban-036	Masculin	10	Bantou	maison traditionnelle	Latrines traditionnelles	Oui	Non	Occasionnellement	Non	Après au plus 2 jours	Oui	Oui	Proche	Positif
Bankim	Ban-037	Feminin	6	Bantou	maison traditionnelle	Latrines traditionnelles	Oui	Oui	Occasionnellement	Non	après au moins 3 jours	Oui	Oui	Proche	Positif
Bankim	Ban-038	Feminin	13	Bantou	maison traditionnelle	Latrines traditionnelles	Oui	Non	Occasionnellement	Non	après au moins 3 jours	Oui	Oui	Proche	Positif
Bankim	Ban-039	Masculin	10	Bantou	maison traditionnelle	Latrines traditionnelles	Oui	Non	Occasionnellement	Non	après au moins 3 jours	Oui	Oui	éloigné	Positif
Bankim	Ban-040	Masculin	6	Bantou	maison traditionnelle	Latrines traditionnelles	Oui	Oui	Toujours	Non	après au moins 3 jours	Oui	Oui	Proche	Positif
Bankim	Ban-041	Masculin	8	Bantou	Maison moderne	WC	Oui	Non	Toujours	Oui	après au moins 3 jours	Non	Oui	Proche	Positif
Bankim	Ban-042	Masculin	13	Bantou	Maison moderne	Latrines traditionnelles	Oui	Non	Toujours	Oui	après au moins 3 jours	Non	Non	Proche	Positif
Bankim	Ban-043	Feminin	6	Bantou	Maison moderne	Latrines traditionnelles	Oui	Oui	Toujours	Oui	après au moins 3 jours	Non	Non	Proche	Negatif
Bankim	Ban-044	Masculin	11	Bantou	maison traditionnelle	Latrines traditionnelles	Oui	Non	Occasionnellement	Oui	après au moins 3 jours	Non	Non	Proche	Positif
Batouri	Bat-001	Feminin	13	Bantou	maison traditionnelle	Latrines traditionnelles	Oui	Oui	Toujours	Oui	Après au plus 2 jours	Non	Oui	éloigné	Negatif
Batouri	Bat-005	Masculin	11	Bantou	maison traditionnelle	Latrines traditionnelles	Non	Non	Occasionnellement	Oui	après au moins 3 jours	Non	Non	proche	Negatif
Batouri	Bat-002	Masculin	11	Bantou	maison traditionnelle	Latrines traditionnelles	Non	Non	Toujours	Non	après au moins 3 jours	Non	Non	éloigné	Negatif
Batouri	Bat-003	Masculin	14	Bantou	maison traditionnelle	Latrines traditionnelles	Oui	Non	Occasionnellement	Oui	après au moins 3 jours	Oui	Non	éloigné	Negatif
Batouri	Bat-004	Masculin	9	Bantou	maison traditionnelle	Latrines traditionnelles	Non	Non	Toujours	Non	après au moins 3 jours	Non	Oui	proche	Negatif
Betare-Oya	Bet-001	Masculin	8	Bantou	maison traditionnelle	Latrines traditionnelles	Oui	Oui	Toujours	Oui	après au moins 3 jours	Non	Oui	éloigné	Negatif
Betare-Oya	Bet-002	Masculin	10	Bantou	maison traditionnelle	Latrines traditionnelles	Oui	Oui	Occasionnellement	Non	après au moins 3 jours	Non	Oui	Proche	Negatif
Betare-Oya	Bet-003	Feminin	6	Bantou	maison traditionnelle	Latrines traditionnelles	Oui	Oui	Occasionnellement	Non	après au moins 3 jours	Non	Non	Proche	Negatif
Betare-Oya	Bet-004	Masculin	20	Bantou	maison traditionnelle	Latrines traditionnelles	Non	Non	Toujours	Oui	Après au plus 2 jours	Non	Non	Proche	Negatif
Betare-Oya	Bet-006	Masculin	10	Bantou	maison traditionnelle	Latrines traditionnelles	Oui	Non	Occasionnellement	Non	après au moins 3 jours	Oui	Non	Proche	Negatif
Betare-Oya	Bet-007	Masculin	8	Bantou	maison traditionnelle	Latrines traditionnelles	Oui	Non	Occasionnellement	Non	après au moins 3 jours	Oui	Oui	Proche	Negatif
Betare-Oya	Bet-008	Masculin	14	Bantou	maison traditionnelle	Latrines traditionnelles	Oui	Non	Occasionnellement	Oui	après au moins 3 jours	Oui	Non	Proche	Negatif
Betare-Oya	Bet-009	Masculin	14	Bantou	maison traditionnelle	Latrines traditionnelles	Oui	Non	Occasionnellement	Oui	après au moins 3 jours	Non	Oui	Proche	Negatif
Betare-Oya	Bet-010	Feminin	11	Bantou	maison traditionnelle	Latrines traditionnelles	Oui	Non	Occasionnellement	Non	après au moins 3 jours	Oui	Non	Proche	Negatif
Doume	Dim-001	Masculin	7	Bantou	maison traditionnelle	Latrines traditionnelles	Oui	Non	Occasionnellement	Non	après au moins 3 jours	Oui	Non	proche	Positif
Doume	Dim-002	Masculin	7	Bantou	maison traditionnelle	Latrines traditionnelles	Oui	Non	Occasionnellement	Non	après au moins 3 jours	Oui	Oui	Proche	Positif
Doume	Dim-003	Masculin	6	Bantou	maison traditionnelle	Latrines traditionnelles	Oui	Non	Toujours	Non	après au moins 3 jours	Non	Oui	proche	Positif
Doume	Dim-004	Masculin	2	Bantou	maison traditionnelle	Latrines traditionnelles	Oui	Non	Toujours	Oui	Après au plus 2 jours	Non	Oui	Proche	Positif
Doume	Dim-005	Feminin	12	Bantou	maison traditionnelle	Latrines traditionnelles	Oui	Non	Occasionnellement	Non	après au moins 3 jours	Oui	Oui	proche	Positif
Doume	Dim-006	Feminin	5	Bantou	maison traditionnelle	Latrines traditionnelles	Oui	Non	Occasionnellement	Non	après au moins 3 jours	Oui	Non	éloigné	Positif
Doume	Dim-007	Masculin	2	Bantou	maison traditionnelle	Latrines traditionnelles	Oui	Non	Toujours	Non	après au moins 3 jours	Oui	Oui	éloigné	Positif
Doume	Dim-008	Masculin	8	Bantou	maison traditionnelle	Latrines traditionnelles	Oui	Non	Toujours	Oui	après au moins 3 jours	Oui	Non	proche	Positif
Doume	Dim-009	Masculin	2	Bantou	maison traditionnelle	Latrines traditionnelles	Oui	Oui	Occasionnellement	Non	après au moins 3 jours	Non	Oui	proche	Positif
Doume	Dim-010	Masculin	12	Bantou	maison traditionnelle	Latrines traditionnelles	Oui	Non	Occasionnellement	Non	après au moins 3 jours	Oui	Oui	proche	Positif
Doume	Dim-011	Masculin	8	Bantou	maison traditionnelle	Latrines traditionnelles	Non	Non	Occasionnellement	Non	après au moins 3 jours	Oui	Non	proche	Positif
Doume	Dim-012	Feminin	5	Bantou	maison traditionnelle	Latrines traditionnelles	Non	Non	Occasionnellement	Non	Après au plus 2 jours	Oui	Oui	Proche	Positif
Doume	Dim-013	Masculin	5	Bantou	maison traditionnelle	Latrines traditionnelles	Oui	Non	Occasionnellement	Non	après au moins 3 jours	Oui	Oui	Proche	Positif
Doume	Dim-014	Masculin	12	Bantou	maison traditionnelle	Latrines traditionnelles	Non	Non	Occasionnellement	Non	après au moins 3 jours	Non	Oui	Proche	Positif
Doume	Dim-015	Masculin	11	Bantou	maison traditionnelle	Latrines traditionnelles	Non	Non	Occasionnellement	Oui	après au moins 3 jours	Oui	Oui	proche	Positif
Doume	Dim-016	Masculin	10	Bantou	maison traditionnelle	Latrines traditionnelles	Oui	Non	Occasionnellement	Oui	Après au plus 2 jours	Oui	Oui	proche	Positif
Doume	Dim-017	Masculin	8	Bantou	maison traditionnelle	Latrines traditionnelles	Oui	Non	Toujours	Non	après au moins 3 jours	Non	Oui	proche	Positif
Doume	Dim-018	Masculin	12	Bantou	maison traditionnelle	Latrines traditionnelles	Oui	Non	Occasionnellement	Oui	après au moins 3 jours	Oui	Oui	proche	Positif
Lolodorf	Lol-001	Masculin	12	Pygmée	maison traditionnelle	Latrines traditionnelles	Oui	Non	Occasionnellement	Non	après au moins 3 jours	Oui	Oui	Proche	Negatif
Lolodorf	Lol-003	Masculin	12	Pygmée	Maison moderne	Latrines traditionnelles	Non	Oui	Occasionnellement	Oui	après au moins 3 jours	Oui	Oui	Proche	Negatif
Lolodorf	Lol-004	Feminin	13	Pygmée	Maison moderne	Latrines traditionnelles	Oui	Oui	Occasionnellement	Oui	Après au plus 2 jours	Oui	Oui	Proche	Negatif
Lomie	Lom-001	Masculin	3	Pygmée	maison traditionnelle	A l'air libre	Oui	Non	Occasionnellement	Non	après au moins 3 jours	Oui	Oui	Proche	Negatif
Lomie	Lom-002	Feminin	3	Pygmée	maison traditionnelle	A l'air libre	Oui	Non	Occasionnellement	Non	après au moins 3 jours	Oui	Oui	Proche	Negatif
Lomie	Lom-003	Masculin	10	Pygmée	Maison moderne	A l'air libre	Oui	Non	Occasionnellement	Non	après au moins 3 jours	Oui	Oui	Proche	Negatif
Lomie	Lom-005	Masculin	9	Pygmée	maison traditionnelle	Latrines traditionnelles	Oui	Non	Occasionnellement	Oui	après au moins 3 jours	Oui	Non	Proche	Negatif
Lomie	Lom-006	Masculin	11	Pygmée	maison traditionnelle	Latrines traditionnelles	Oui	Non	Occasionnellement	Oui	après au moins 3 jours	Oui	Non	Proche	Negatif
Lomie	Lom-007	Feminin	5	Pygmée	maison traditionnelle	A l'air libre	Oui	Non	Occasionnellement	Non	après au moins 3 jours	Oui	Oui	Proche	Negatif
Lomie	Lom-008	Masculin	6	Pygmée	maison traditionnelle	A l'air libre	Oui	Non	Occasionnellement	Non	après au moins 3 jours	Oui	Oui	Proche	Negatif
Lomie	Lom-009	Masculin	7	Pygmée	maison traditionnelle	A l'air libre	Oui	Non	Occasionnellement	Non	après au moins 3 jours	Oui	Oui	éloigné	Negatif
Lomie	Lom-010	Feminin	7	Pygmée	maison traditionnelle	A l'air libre	Oui	Non	Occasionnellement	Non	après au moins 3 jours	Oui	Oui	Proche	Negatif
Lomie	Lom-011	Masculin	60	Pygmée	maison traditionnelle	A l'air libre	Non	Non	Occasionnellement	Oui	après au moins 3 jours	Oui	Oui	Proche	Negatif
Mbang	Mba-001	Feminin	13	Pygmée	maison traditionnelle	A l'air libre	Non	Non	Occasionnellement	Oui	après au moins 3 jours	Non	Non	éloigné	Negatif
Mbang	Mba-002	Masculin	14	Pygmée	maison traditionnelle	Latrines traditionnelles	Non	Non	Occasionnellement	Oui	après au moins 3 jours	Non	Non	Proche	Negatif
Mbang	Mba-003	Feminin	4	Pygmée	maison traditionnelle	A l'air libre	Oui	Non	Occasionnellement	Non	après au moins 3 jours	Oui	Oui	Proche	Negatif
Mbang	Mba-004	Masculin	3	Pygmée	maison traditionnelle	A l'air libre	Oui	Non	Occasionnellement	Non	après au moins 3 jours	Oui	Oui	Proche	Negatif
Mbang	Mba-005	Feminin	2	Pygmée	maison traditionnelle	A l'air libre	Oui	Non	Occasionnellement	Non	après au moins 3 jours	Oui	Non	éloigné	Negatif
Mbang	Mba-006	Feminin	7	Pygmée	maison traditionnelle	A l'air libre	Oui	Non	Occasionnellement	Non	après au moins 3 jours	Oui	Oui	Proche	Negatif
Mbang	Mba-007	Feminin	2	Pygmée	maison traditionnelle	A l'air libre	Oui	Non	Occasionnellement	Non	après au moins 3 jours	Non	Oui	éloigné	Negatif
Mbang	Mba-008	Masculin	4	Pygmée	maison traditionnelle	A l'air libre	Oui	Non	Occasionnellement	Non	après au moins 3 jours	Oui	Oui	Proche	Negatif
Mbang	Mba-009	Masculin	9	Pygmée	maison traditionnelle	A l'air libre	Oui	Non	Occasionnellement	Non	après au moins 3 jours	Oui	Oui	Proche	Negatif
Mbang	Mba-010	Masculin	8	Pygmée	maison traditionnelle	A l'air libre	Oui	Non	Occasionnellement	Non	après au moins 3 jours	Oui	Oui	Proche	Negatif
Mbang	Mba-011	Feminin	7	Pygmée	maison traditionnelle	A l'air libre	Oui	Non	Occasionnellement	Non	après au moins 3 jours	Oui	Oui	Proche	Negatif
Mbang	Mba-012	Masculin	9	Pygmée	maison traditionnelle	A l'air libre	Oui	Non	Occasionnellement	Non	après au moins 3 jours	Non	Non	Proche	Negatif
Messamena	Mes-001	Masculin	7	Bantou	maison traditionnelle	Latrines traditionnelles	Oui	Oui	Toujours	Oui	Après au plus 2 jours	Oui	Non	éloigné	Negatif
Messamena	Mes-002	Masculin	20	Pygmée	maison traditionnelle	Latrines traditionnelles	Oui	Oui	Toujours	Non	après au moins 3 jours	Oui	Oui	éloigné	Negatif
Messamena	Mes-003	Masculin	7	Bantou	maison traditionnelle	Latrines traditionnelles	Oui	Non	Toujours	Oui	après au moins 3 jours	Non	Non	Proche	Negatif
Messamena	Mes-004	Masculin	45	Pygmée	maison traditionnelle	Latrines traditionnelles	Oui	Non	Toujours	Oui	après au moins 3 jours	Non	Oui	Proche	Positif
Messamena	Mes-005	Masculin	10	Pygmée	maison traditionnelle	Latrines traditionnelles	Non	Oui	Toujours	Non	Après au plus 2 jours	Oui	Non	Proche	Negatif
Yokadouma	Yok-001	Feminin	8	Bantou	maison traditionnelle	Latrines traditionnelles	Oui	Non	Occasionnellement	Oui	Après au plus 2 jours	Non	Non	Proche	Negatif
Yokadouma	Yok-002	Masculin	13	Bantou	maison traditionnelle	Latrines traditionnelles	Oui	Non	Occasionnellement	Oui	après au moins 3 jours	Oui	Oui	Proche	Negatif
Yokadouma	Yok-003	Feminin	10	Bantou	maison traditionnelle	Latrines traditionnelles	Oui	Non	Occasionnellement	Non	Après au plus 2 jours	Oui	Non	Proche	Negatif
Yokadouma	Yok-004	Masculin	10	Bantou	maison traditionnelle	Latrines traditionnelles	Oui	Non	Occasionnellement	Oui	après au moins 3 jours	Oui	Oui	éloigné	Negatif
Yokadouma	Yok-005	Masculin	10	Bantou	maison traditionnelle	Latrines traditionnelles	Oui	Non	Occasionnellement	Oui	Après au plus 2 jours	Oui	Oui	Proche	Negatif
Yokadouma	Yok-006	Feminin	10	Bantou	maison traditionnelle	Latrines traditionnelles	Oui	Non	Occasionnellement	Non	après au moins 3 jours	Oui	Oui	éloigné	Negatif
Yokadouma	Yok-007	Masculin	8	Bantou	maison traditionnelle	Latrines traditionnelles	Oui	Non	Occasionnellement	Non	Après au plus 2 jours	Non	Oui	éloigné	Negatif
Yokadouma	Yok-008	Masculin	13	Bantou	maison traditionnelle	Latrines traditionnelles	Non	Non	Toujours	Oui	Après au plus 2 jours	Oui	Oui	Proche	Negatif
Yokadouma	Yok-009	Feminin	8	Bantou	maison traditionnelle	Latrines traditionnelles	Oui	Non	Occasionnellement	Non	après au moins 3 jours	Oui	Oui	Proche	Negatif
Yokadouma	Yok-010	Masculin	7	Bantou	maison traditionnelle	Latrines traditionnelles	Oui	Non	Occasionnellement	Non	après au moins 3 jours	Oui	Oui	Proche	Negatif
Yokadouma	Yok-011	Masculin	12	Bantou	Maison moderne	Latrines traditionnelles	Non	Non	Occasionnellement	Oui	après au moins 3 jours	Non	Oui	Proche	Positif
Yokadouma	Yok-012	Masculin	12	Bantou	Maison moderne	Latrines traditionnelles	Oui	Non	Occasionnellement	Oui	Après au plus 2 jours	Oui	Oui	éloigné	Positif
Yokadouma	Yok-013	Masculin	11	Bantou	maison traditionnelle	Latrines traditionnelles	Oui	Non	Occasionnellement	Oui	après au moins 3 jours	Oui	Oui	Proche	Negatif
Yokadouma	Yok-014	Masculin	12	Bantou	maison traditionnelle	Latrines traditionnelles	Oui	Non	Occasionnellement	Non	après au moins 3 jours	Non	Oui	Proche	Negatif
Yokadouma	Yok-015	Masculin	12	Bantou	maison traditionnelle	Latrines traditionnelles	Oui	Non	Occasionnellement	Non	après au moins 3 jours	Oui	Oui	Proche	Negatif

## Sheet: Table 4
site	Identifiant	Sexe	Age	Ethnie	Type de maison	Latrines	Partage tu ton lit avec d'autres personnes	Prise quotidienne du bain	utilisation du Savon lors du bain	Port constant de Chaussures	a quelle fréquence changes tu d'habits	partages tu tes habits avec quelqu'un	quelqu'un a t'il un ulcère dans ton entourage	proximité avec la poubelle	Hd16sv8
Abong-mbang	Abo-001 AS	Masculin	7	Bantou	maison traditionnelle	Latrines traditionnelles	Oui	Oui	Toujours	Oui	après au moins 3 jours	Oui	Oui	Proche	Negatif
Abong-mbang	Abo-002 AS	Masculin	12	Bantou	maison traditionnelle	Latrines traditionnelles	Oui	Oui	Toujours	Oui	Après au plus 2 jours	Oui	Non	Proche	Negatif
Abong-mbang	Abo-003 AS	Feminin	9	Bantou	maison traditionnelle	Latrines traditionnelles	Oui	Oui	Toujours	Oui	Après au plus 2 jours	Non	Non	Proche	Negatif
Abong-mbang	Abo-004 AS	Masculin	5	Pygmée	maison traditionnelle	Latrines traditionnelles	Oui	Non	Occasionnellement	Non	après au moins 3 jours	Oui	Oui	Proche	Negatif
Abong-mbang	Abo-006 AS	Masculin	5	Pygmée	maison traditionnelle	A l'air libre	Oui	Non	Occasionnellement	Non	après au moins 3 jours	Oui	Non	éloigné	Negatif
Abong-mbang	Abo-007 AS	Feminin	6	Pygmée	maison traditionnelle	A l'air libre	Oui	Non	Occasionnellement	Non	après au moins 3 jours	Oui	Oui	Proche	Negatif
Bankim	Ban-001 AS	Masculin	11	Bantou	maison traditionnelle	Latrines traditionnelles	Non	Non	Toujours	Oui	Après au plus 2 jours	Non	Oui	Proche	Negatif
Bankim	Ban-002 AS	Masculin	11	Bantou	maison traditionnelle	Latrines traditionnelles	Oui	Non	Occasionnellement	Oui	Après au plus 2 jours	Non	Non	Proche	Negatif
Bankim	Ban-003 AS	Masculin	14	Bantou	maison traditionnelle	WC	Non	Non	Toujours	Oui	après au moins 3 jours	Non	Non	Proche	Negatif
Bankim	Ban-004 AS	Feminin	9	Bantou	maison traditionnelle	Latrines traditionnelles	Oui	Non	Occasionnellement	Non	après au moins 3 jours	Oui	Oui	Proche	Negatif
Bankim	Ban-005 AS	Masculin	7	Bantou	maison traditionnelle	Latrines traditionnelles	Oui	Non	Occasionnellement	Non	après au moins 3 jours	Oui	Non	éloigné	Negatif
Bankim	Ban-006 AS	Masculin	10	Bantou	maison traditionnelle	Latrines traditionnelles	Oui	Non	Occasionnellement	Non	après au moins 3 jours	Oui	Non	Proche	Positif
Bankim	Ban-007 AS	Masculin	7	Bantou	maison traditionnelle	Latrines traditionnelles	Oui	Oui	Toujours	Non	après au moins 3 jours	Non	Oui	Proche	Positif
Bankim	Ban-008 AS	Masculin	7	Bantou	maison traditionnelle	Latrines traditionnelles	Oui	Non	Occasionnellement	Oui	Après au plus 2 jours	Non	Oui	Proche	Positif
Bankim	Ban-009 AS	Masculin	10	Bantou	Maison moderne	Latrines traditionnelles	Oui	Non	Occasionnellement	Oui	Après au plus 2 jours	Non	Non	éloigné	Positif
Bankim	Ban-010 AS	Masculin	9	Bantou	maison traditionnelle	Latrines traditionnelles	Oui	Non	Occasionnellement	Non	après au moins 3 jours	Oui	Non	Proche	Positif
Bankim	Ban-011 AS	Masculin	6	Bantou	maison traditionnelle	Latrines traditionnelles	Oui	Oui	Toujours	Oui	Après au plus 2 jours	Non	Oui	Proche	Positif
Bankim	Ban-012 AS	Masculin	11	Bantou	maison traditionnelle	Latrines traditionnelles	Oui	Non	Occasionnellement	Non	après au moins 3 jours	Oui	Non	éloigné	Positif
Bankim	Ban-013 AS	Feminin	8	Bantou	maison traditionnelle	Latrines traditionnelles	Oui	Non	Occasionnellement	Non	après au moins 3 jours	Oui	Oui	Proche	Positif
Bankim	Ban-014 AS	Masculin	11	Bantou	Maison moderne	Latrines traditionnelles	Oui	Non	Occasionnellement	Oui	Après au plus 2 jours	Oui	Oui	Proche	Negatif
Bankim	Ban-015 AS	Masculin	12	Bantou	maison traditionnelle	Latrines traditionnelles	Oui	Non	Occasionnellement	Oui	après au moins 3 jours	Non	Non	Proche	Negatif
Bankim	Ban-017 AS	Masculin	13	Bantou	maison traditionnelle	Latrines traditionnelles	Oui	Non	Occasionnellement	Non	après au moins 3 jours	Oui	Oui	éloigné	Positif
Bankim	Ban-018 AS	Feminin	10	Bantou	Maison moderne	Latrines traditionnelles	Non	Oui	Toujours	Oui	après au moins 3 jours	Non	Oui	éloigné	Positif
Bankim	Ban-019 AS	Feminin	10	Bantou	maison traditionnelle	Latrines traditionnelles	Oui	Oui	Toujours	Non	après au moins 3 jours	Non	Non	éloigné	Negatif
Bankim	Ban-020 AS	Masculin	12	Bantou	maison traditionnelle	Latrines traditionnelles	Non	Non	Occasionnellement	Non	après au moins 3 jours	Non	Oui	éloigné	Positif
Bankim	Ban-021 AS	Masculin	9	Bantou	maison traditionnelle	Latrines traditionnelles	Oui	Non	Occasionnellement	Non	Après au plus 2 jours	Oui	Oui	éloigné	Positif
Bankim	Ban-022 AS	Masculin	10	Bantou	Maison moderne	Latrines traditionnelles	Oui	Non	Toujours	Oui	Après au plus 2 jours	Non	Oui	éloigné	Positif
Bankim	Ban-016 AS	Feminin	6	Bantou	maison traditionnelle	Latrines traditionnelles	Non	Oui	Toujours	Non	après au moins 3 jours	Oui	Oui	éloigné	Positif
Batouri	Bat- 001 AS	Masculin	5	Bantou	maison traditionnelle	Latrines traditionnelles	Oui	Oui	Toujours	Oui	après au moins 3 jours	Non	Oui	proche	Negatif
Batouri	Bat-002 AS	Masculin	9	Bantou	maison traditionnelle	Latrines traditionnelles	Oui	Non	Toujours	Oui	Après au plus 2 jours	Non	Non	proche	Negatif
Batouri	Bat-003 AS	Masculin	11	Bantou	maison traditionnelle	Latrines traditionnelles	Oui	Non	Occasionnellement	Oui	après au moins 3 jours	Non	Oui	proche	Negatif
Betare-Oya	Bet-001 AS	Masculin	9	Bantou	maison traditionnelle	Latrines traditionnelles	Oui	Non	Toujours	Oui	après au moins 3 jours	Oui	Oui	éloigné	Negatif
Betare-Oya	Bet-002 AS	Feminin	12	Bantou	maison traditionnelle	Latrines traditionnelles	Oui	Non	Occasionnellement	Oui	après au moins 3 jours	Non	Non	éloigné	Negatif
Doume	Dim-001 AS	Masculin	9	Bantou	maison traditionnelle	Latrines traditionnelles	Oui	Non	Toujours	Oui	après au moins 3 jours	Non	Non	proche	Negatif
Doume	Dim-002 AS	Masculin	10	Bantou	maison traditionnelle	Latrines traditionnelles	Oui	Non	Toujours	Oui	après au moins 3 jours	Non	Non	Proche	Negatif
Doume	Dim-003 AS	Masculin	10	Bantou	maison traditionnelle	Latrines traditionnelles	Oui	Non	Toujours	Oui	après au moins 3 jours	Non	Non	Proche	Negatif
Doume	Dim-004 AS	Feminin	10	Bantou	maison traditionnelle	Latrines traditionnelles	Oui	Non	Occasionnellement	Oui	après au moins 3 jours	Oui	Oui	éloigné	Negatif
Doume	Dim-005 AS	Masculin	10	Bantou	maison traditionnelle	Latrines traditionnelles	Non	Non	Toujours	Oui	après au moins 3 jours	Non	Oui	éloigné	Negatif
Doume	Dim-006 AS	Masculin	12	Bantou	maison traditionnelle	Latrines traditionnelles	Oui	Oui	Toujours	Oui	Après au plus 2 jours	Non	Non	proche	Negatif
Doume	Dim-007 AS	Masculin	8	Bantou	maison traditionnelle	Latrines traditionnelles	Non	Non	Toujours	Oui	après au moins 3 jours	Non	Oui	éloigné	Negatif
Doume	Dim-008 AS	Masculin	11	Bantou	maison traditionnelle	Latrines traditionnelles	Oui	Non	Occasionnellement	Non	Après au plus 2 jours	Non	Non	éloigné	Negatif
Doume	Dim-009 AS	Feminin	8	Bantou	maison traditionnelle	Latrines traditionnelles	Oui	Non	Toujours	Oui	Après au plus 2 jours	Oui	Oui	éloigné	Negatif
Doume	Dim-010 AS	Feminin	5	Bantou	maison traditionnelle	Latrines traditionnelles	Oui	Oui	Occasionnellement	Non	après au moins 3 jours	Oui	Non	proche	Negatif
Doume	Dim-011 AS	Masculin	12	Bantou	maison moderne	Latrines traditionnelles	Non	Oui	Toujours	Oui	après au moins 3 jours	Non	Non	éloigné	Negatif
Doume	Dim-012 AS	Feminin	10	Bantou	maison traditionnelle	Latrines traditionnelles	Oui	Non	Occasionnellement	Non	après au moins 3 jours	Non	Oui	éloigné	Negatif
Doume	Dim-013 AS	Masculin	14	Bantou	maison traditionnelle	Latrines traditionnelles	Oui	Non	Toujours	Oui	après au moins 3 jours	Non	Oui	proche	Negatif
Doume	Dim-014 AS	Feminin	7	Bantou	maison traditionnelle	Latrines traditionnelles	Oui	Non	Occasionnellement	Non	après au moins 3 jours	Non	Oui	proche	Negatif
Doume	Dim-015 AS	Masculin	8	Bantou	maison traditionnelle	Latrines traditionnelles	Non	Non	Toujours	Oui	après au moins 3 jours	Non	Non	proche	Negatif
Doume	Dim-016 AS	Feminin	11	Bantou	maison traditionnelle	Latrines traditionnelles	Oui	Non	Toujours	Oui	Après au plus 2 jours	Non	Oui	éloigné	Negatif
Doume	Dim-017 AS	Masculin	10	Pygmée	maison traditionnelle	Latrines traditionnelles	Oui	Non	Occasionnellement	Non	après au moins 3 jours	Non	Non	proche	Negatif
Doume	Dim-018 AS	Masculin	5	Bantou	maison traditionnelle	Latrines traditionnelles	Oui	Oui	Toujours	Non	Après au plus 2 jours	Non	Oui	proche	Negatif
Doume	Dim-019 AS	Masculin	9	Bantou	maison traditionnelle	Latrines traditionnelles	Non	Non	Occasionnellement	Oui	Après au plus 2 jours	Oui	Non	éloigné	Negatif
Doume	Dim-020 AS	Feminin	13	Bantou	maison traditionnelle	Latrines traditionnelles	Oui	Oui	Toujours	Oui	Après au plus 2 jours	Oui	Non	proche	Negatif
Doume	Dim-021 AS	Feminin	11	Bantou	maison traditionnelle	Latrines traditionnelles	Oui	Non	Toujours	Oui	Après au plus 2 jours	Oui	Oui	proche	Negatif
Doume	Dim-022 AS	Masculin	11	Bantou	maison traditionnelle	Latrines traditionnelles	Oui	Non	Toujours	Oui	après au moins 3 jours	Non	Oui	éloigné	Negatif
Doume	Dim-023 AS	Masculin	12	Bantou	maison traditionnelle	Latrines traditionnelles	Oui	Oui	Toujours	Oui	Après au plus 2 jours	Non	Non	proche	Negatif
Doume	Dim-024 AS	Feminin	11	Bantou	maison traditionnelle	Latrines traditionnelles	Oui	Non	Occasionnellement	Oui	après au moins 3 jours	Oui	Non	éloigné	Negatif
Doume	Dim-025 AS	Feminin	8	Bantou	maison traditionnelle	Latrines traditionnelles	Non	Non	Occasionnellement	Non	Après au plus 2 jours	Non	Non	proche	Negatif
Doume	Dim-026 AS	Masculin	6	Bantou	maison traditionnelle	Latrines traditionnelles	Oui	Oui	Occasionnellement	Non	après au moins 3 jours	Oui	Oui	proche	Negatif
Doume	Dim-027 AS	Masculin	12	Bantou	maison traditionnelle	Latrines traditionnelles	Oui	Non	Toujours	Oui	après au moins 3 jours	Non	Non	proche	Negatif
Doume	Dim-028 AS	Masculin	10	Bantou	maison traditionnelle	Latrines traditionnelles	Oui	Non	Toujours	Oui	après au moins 3 jours	Oui	Oui	éloigné	Negatif
Doume	Dim-029 AS	Masculin	13	Bantou	maison traditionnelle	Latrines traditionnelles	Oui	Non	Toujours	Non	Après au plus 2 jours	Non	Non	éloigné	Negatif
Doume	Dim-030 AS	Feminin	8	Bantou	maison traditionnelle	Latrines traditionnelles	Oui	Non	Occasionnellement	Oui	Après au plus 2 jours	Non	Oui	proche	Negatif
Doume	Dim-031 AS	Masculin	8	Bantou	maison traditionnelle	Latrines traditionnelles	Non	Oui	Toujours	Oui	Après au plus 2 jours	Oui	Oui	éloigné	Negatif
Doume	Dim-032 AS	Masculin	7	Bantou	maison traditionnelle	Latrines traditionnelles	Oui	Oui	Toujours	Oui	Après au plus 2 jours	Non	Oui	éloigné	Negatif
Doume	Dim-033 AS	Feminin	8	Bantou	maison traditionnelle	Latrines traditionnelles	Oui	Oui	Toujours	Oui	après au moins 3 jours	Non	Non	proche	Negatif
Doume	Dim-034 AS	Masculin	10	Bantou	maison traditionnelle	Latrines traditionnelles	Oui	Non	Occasionnellement	Non	après au moins 3 jours	Oui	Oui	proche	Negatif
Doume	Dim-035 AS	Masculin	6	Bantou	maison traditionnelle	Latrines traditionnelles	Oui	Non	Occasionnellement	Oui	après au moins 3 jours	Non	Non	éloigné	Negatif
Doume	Dim-036 AS	Feminin	9	Bantou	maison traditionnelle	Latrines traditionnelles	Oui	Oui	Occasionnellement	Non	après au moins 3 jours	Non	Oui	éloigné	Negatif
Doume	Dim-037 AS	Feminin	10	Bantou	maison traditionnelle	Latrines traditionnelles	Oui	Oui	Occasionnellement	Oui	après au moins 3 jours	Non	Oui	proche	Negatif
Lolodorf	Lol-001 AS	Masculin	11	Pygmée	Maison moderne	Latrines traditionnelles	Oui	Non	Occasionnellement	Non	après au moins 3 jours	Non	Oui	Proche	Negatif
Lolodorf	Lol-002 AS	Masculin	11	Pygmée	Maison moderne	Latrines traditionnelles	Oui	Non	Occasionnellement	Oui	après au moins 3 jours	Non	Oui	Proche	Negatif
Lolodorf	Lol-003 AS	Masculin	6	Pygmée	maison traditionnelle	Latrines traditionnelles	Oui	Non	Occasionnellement	Non	après au moins 3 jours	Oui	Non	Proche	Negatif
Lomie	Lom-003 AS	Feminin	9	Pygmée	maison moderne	A l'air libre	Oui	Non	Occasionnellement	Non	après au moins 3 jours	Oui	Oui	Proche	Negatif
Lomie	Lom-005 AS	Masculin	10	Pygmée	maison traditionnelle	Latrines traditionnelles	Oui	Non	Occasionnellement	Oui	après au moins 3 jours	Oui	Oui	Proche	Negatif
Lomie	Lom-006 AS	Masculin	9	Pygmée	maison traditionnelle	Latrines traditionnelles	Oui	Non	Occasionnellement	Oui	Après au plus 2 jours	Non	Oui	Proche	Negatif
Lomie	Lom-008 AS	Masculin	8	Pygmée	maison traditionnelle	A l'air libre	Oui	Non	Occasionnellement	Non	après au moins 3 jours	Oui	Oui	Proche	Negatif
Lomie	Lom-010 AS	Feminin	5	Pygmée	maison traditionnelle	A l'air libre	Oui	Non	Occasionnellement	Non	après au moins 3 jours	Oui	Oui	Proche	Negatif
Lomie	Lom-001 AS	Masculin	4	Pygmée	maison traditionnelle	A l'air libre	Oui	Non	Occasionnellement	Non	après au moins 3 jours	Non	Oui	Proche	Negatif
Lomie	Lom-002 AS	Feminin	3	Pygmée	maison traditionnelle	A l'air libre	Oui	Non	Occasionnellement	Non	après au moins 3 jours	Oui	Oui	Proche	Negatif
Lomie	Lom-007 AS	Masculin	8	Pygmée	maison traditionnelle	A l'air libre	Oui	Non	Occasionnellement	Non	après au moins 3 jours	Oui	Oui	Proche	Negatif
Mbang	Mba-001 AS	Feminin	18	Pygmée	maison traditionnelle	A l'air libre	Oui	Non	Occasionnellement	Non	Après au plus 2 jours	Oui	Oui	Proche	Negatif
Mbang	Mba-002 AS	Feminin	5	Pygmée	maison traditionnelle	Latrines traditionnelles	Oui	Oui	Occasionnellement	Oui	après au moins 3 jours	Non	Oui	Proche	Negatif
Mbang	Mba-003 AS	Feminin	5	Pygmée	maison traditionnelle	A l'air libre	Oui	Non	Occasionnellement	Non	Après au plus 2 jours	Oui	Oui	éloigné	Negatif
Mbang	Mba-004 AS	Feminin	4	Pygmée	maison traditionnelle	A l'air libre	Oui	Non	Occasionnellement	Non	après au moins 3 jours	Oui	Oui	éloigné	Negatif
Mbang	Mba-005 AS	Feminin	7	Pygmée	maison traditionnelle	Latrines traditionnelles	Oui	Non	Occasionnellement	Non	après au moins 3 jours	Oui	Non	éloigné	Negatif
Mbang	Mba-006 AS	Feminin	5	Pygmée	maison traditionnelle	Latrines traditionnelles	Oui	Non	Occasionnellement	Non	après au moins 3 jours	Oui	Oui	Proche	Negatif
Mbang	Mba-007 AS	Feminin	4	Pygmée	maison traditionnelle	Latrines traditionnelles	Oui	Non	Occasionnellement	Non	après au moins 3 jours	Oui	Oui	Proche	Negatif
Mbang	Mba-008 AS	Feminin	6	Pygmée	maison traditionnelle	A l'air libre	Oui	Non	Occasionnellement	Non	après au moins 3 jours	Oui	Non	éloigné	Negatif
Mbang	Mba-009 AS	Feminin	5	Pygmée	maison traditionnelle	Latrines traditionnelles	Oui	Non	Occasionnellement	Oui	après au moins 3 jours	Non	Non	éloigné	Negatif
Mbang	Mba-010 AS	Feminin	7	Pygmée	maison traditionnelle	A l'air libre	Oui	Non	Occasionnellement	Non	après au moins 3 jours	Oui	Oui	Proche	Negatif
Mbang	Mba-011 AS	Feminin	6	Pygmée	maison traditionnelle	Latrines traditionnelles	Oui	Non	Occasionnellement	Non	après au moins 3 jours	Oui	Oui	Proche	Negatif
Mbang	Mba-012 AS	Masculin	7	Pygmée	maison traditionnelle	A l'air libre	Oui	Oui	Occasionnellement	Non	après au moins 3 jours	Non	Oui	éloigné	Negatif
Mbang	Mba-013 AS	Masculin	8	Pygmée	maison traditionnelle	A l'air libre	Oui	Non	Occasionnellement	Non	après au moins 3 jours	Non	Oui	Proche	Negatif
Mbang	Mba-014 AS	Masculin	9	Pygmée	maison traditionnelle	A l'air libre	Oui	Oui	Occasionnellement	Non	après au moins 3 jours	Non	Oui	éloigné	Negatif
Mbang	Mba-015 AS	Feminin	4	Pygmée	maison traditionnelle	A l'air libre	Oui	Non	Occasionnellement	Non	après au moins 3 jours	Non	Non	éloigné	Negatif
Mbang	Mba-016 AS	Feminin	3	Pygmée	maison traditionnelle	A l'air libre	Oui	Non	Occasionnellement	Non	Après au plus 2 jours	Non	Non	Proche	Negatif
Mbang	MBA-017 AS	Feminin	17	Bantou	maison traditionnelle	Latrines traditionnelles	Oui	Oui	Toujours	Oui	Après au plus 2 jours	Oui	Oui	Proche	Negatif
Mbang	Mba-018 AS	Feminin	9	Pygmée	maison traditionnelle	A l'air libre	Oui	Non	Occasionnellement	Non	après au moins 3 jours	Oui	Oui	éloigné	Negatif
Mbang	Mba-019 AS	Feminin	7	Pygmée	maison traditionnelle	A l'air libre	Oui	Non	Occasionnellement	Oui	Après au plus 2 jours	Oui	Oui	Proche	Negatif
Mbang	Mba-020 AS	Feminin	4	Pygmée	maison traditionnelle	A l'air libre	Oui	Oui	Toujours	Oui	Après au plus 2 jours	Non	Oui	Proche	Negatif
Mbang	Mba-021 AS	Feminin	7	Pygmée	maison traditionnelle	Latrines traditionnelles	Oui	Non	Occasionnellement	Non	après au moins 3 jours	Oui	Non	Proche	Negatif
Mbang	Mba-022 AS	Masculin	8	Pygmée	maison traditionnelle	Latrines traditionnelles	Oui	Non	Occasionnellement	Oui	après au moins 3 jours	Oui	Non	Proche	Negatif
Mbang	Mba-023 AS	Feminin	3	Pygmée	maison traditionnelle	A l'air libre	Oui	Non	Occasionnellement	Non	après au moins 3 jours	Oui	Oui	Proche	Negatif
Mbang	Mba-024 AS	Masculin	8	Pygmée	maison traditionnelle	Latrines traditionnelles	Oui	Non	Occasionnellement	Non	après au moins 3 jours	Oui	Non	éloigné	Negatif
Mbang	Mba-025 AS	Feminin	4	Pygmée	maison traditionnelle	A l'air libre	Oui	Non	Occasionnellement	Non	après au moins 3 jours	Oui	Oui	Proche	Negatif
Mbang	Mba-026 AS	Masculin	2	Pygmée	maison traditionnelle	A l'air libre	Oui	Non	Occasionnellement	Non	après au moins 3 jours	Non	Oui	Proche	Negatif
Mbang	Mba-027 AS	Feminin	2	Pygmée	maison traditionnelle	A l'air libre	Oui	Non	Occasionnellement	Non	après au moins 3 jours	Non	Non	éloigné	Negatif
Messamena	Mes-001AS	Masculin	6	Bantou	maison traditionnelle	Latrines traditionnelles	Oui	Oui	Toujours	Oui	après au moins 3 jours	Oui	Oui	éloigné	Negatif
Djoum	Djo-001AS	Feminin	18	Pygmée	maison traditionnelle	Latrines traditionnelles	Non	Oui	Toujours	Non	Après au plus 2 jours	Non	Non	éloigné	Negatif
Yokadouma	Yok-001 AS	Feminin	6	Bantou	maison traditionnelle	Latrines traditionnelles	Oui	Oui	Toujours	Oui	Après au plus 2 jours	Oui	Oui	Proche	Negatif
Yokadouma	Yok-005 AS	Masculin	9	Bantou	maison traditionnelle	Latrines traditionnelles	Oui	Non	Occasionnellement	Oui	Après au plus 2 jours	Oui	Oui	éloigné	Negatif
Yokadouma	Yok-006 AS	Feminin	8	Bantou	maison moderne	Latrines traditionnelles	Oui	Oui	Toujours	Oui	Après au plus 2 jours	Non	Oui	éloigné	Negatif
Yokadouma	Yok-008 AS	Feminin	11	Bantou	maison traditionnelle	Latrines traditionnelles	Oui	Non	Toujours	Oui	Après au plus 2 jours	Non	Oui	éloigné	Positif
Yokadouma	Yok-009 AS	Masculin	7	Bantou	maison traditionnelle	Latrines traditionnelles	Oui	Non	Occasionnellement	Non	Après au plus 2 jours	Oui	Oui	éloigné	Negatif
Yokadouma	Yok-010 AS	Masculin	7	Bantou	maison traditionnelle	Latrines traditionnelles	Oui	Non	Toujours	Non	Après au plus 2 jours	Oui	Oui	éloigné	Negatif
Yokadouma	Yok-011 AS	Feminin	10	Bantou	maison moderne	Latrines traditionnelles	Oui	Oui	Toujours	Oui	Après au plus 2 jours	Oui	Oui	éloigné	Negatif
Yokadouma	Yok-012 AS	Masculin	14	Bantou	maison traditionnelle	Latrines traditionnelles	Oui	Non	Occasionnellement	Oui	après au moins 3 jours	Oui	Non	éloigné	Negatif
